# Supplementary material for: Asynchronous magnetic resonance elastography: Shear wave speed reconstruction using noise correlation of incoherent waves
Source: Magn Reson Med. 2022 Oct 27;89(3):990–1001. doi: 10.1002/mrm.29502 (PMC9792433; doi:10.1002/mrm.29502)
Supplement: Supplementary file 1 — DATA S1 MATLAB code used to generate the numerical simulations of Figure 1 [file MRM-89-990-s002.zip]

Archive with 684 entries (678 files):
- DiffuseWaveStimulations.m
- k-Wave/
- k-Wave/addNoise.m
- k-Wave/attenuationWater.m
- k-Wave/acousticFieldPropagatorC.m
- k-Wave/beamPlot.m
- k-Wave/applyFilter.m
- k-Wave/angularSpectrumCW.m
- k-Wave/attenComp.m
- k-Wave/angularSpectrum.m
- k-Wave/Contents.m
- k-Wave/benchmark.m
- k-Wave/acousticFieldPropagator.m
- k-Wave/bioheatExact.m
- k-Wave/calculateMassSource.m
- k-Wave/cart2grid.m
- k-Wave/calculateMassSourceCW.m
- k-Wave/checkFactors.m
- k-Wave/envelopeDetection.m
- k-Wave/db2neper.m
- k-Wave/createCWSignals.m
- k-Wave/checkStability.m
- k-Wave/extractAmpPhase.m
- k-Wave/findClosest.m
- k-Wave/fitPowerLawParams.m
- k-Wave/filterTimeSeries.m
- k-Wave/expandMatrix.m
- k-Wave/flyThrough.m
- k-Wave/focus.m
- k-Wave/focusedBowlONeil.m
- k-Wave/fourierShift.m
- k-Wave/fwhm.m
- k-Wave/gaussian.m
- k-Wave/gaussianFilter.m
- k-Wave/getBLI.m
- k-Wave/getColorMap.m
- k-Wave/getComputerInfo.m
- k-Wave/getAlphaFilter.m
- k-Wave/getDateString.m
- k-Wave/getOptimalPMLSize.m
- k-Wave/getSpacedPoints.m
- k-Wave/getFDMatrix.m
- k-Wave/getkWavePath.m
- k-Wave/getWin.m
- k-Wave/gradientFD.m
- k-Wave/gradientSpect.m
- k-Wave/grid2cart.m
- k-Wave/h5compare.m
- k-Wave/info.xml
- k-Wave/hounsfield2density.m
- k-Wave/interpCartData.m
- k-Wave/interpftn.m
- k-Wave/k-Wave.m
- k-Wave/kWaveDiffusion.m
- k-Wave/kWaveGrid.m
- k-Wave/kspaceFirstOrder2DC.m
- k-Wave/kspaceFirstOrder2DG.m
- k-Wave/kspaceFirstOrder3DG.m
- k-Wave/kWaveTransducer.m
- k-Wave/kspaceFirstOrderASC.m
- k-Wave/kspaceFirstOrder3DC.m
- k-Wave/kspaceFirstOrder2D.m
- k-Wave/kspaceFirstOrderAS.m
- k-Wave/kspaceFirstOrder1D.m
- k-Wave/kspaceLineRecon.m
- k-Wave/loadImage.m
- k-Wave/kspacePlaneRecon.m
- k-Wave/logCompression.m
- k-Wave/kspaceSecondOrder.m
- k-Wave/kspaceFirstOrder3D.m
- k-Wave/makeArc.m
- k-Wave/makeBall.m
- k-Wave/makeCartCircle.m
- k-Wave/makeCartSphere.m
- k-Wave/makeBowl.m
- k-Wave/makeCircle.m
- k-Wave/makeDisc.m
- k-Wave/makeGrid.m
- k-Wave/makeLine.m
- k-Wave/makeSphere.m
- k-Wave/maxND.m
- k-Wave/makeMultiBowl.m
- k-Wave/makeMultiArc.m
- k-Wave/makeSphericalSection.m
- k-Wave/makeTransducer.m
- k-Wave/minND.m
- k-Wave/mendousse.m
- k-Wave/neper2db.m
- k-Wave/powerLawKramersKronig.m
- k-Wave/numDim.m
- k-Wave/overlayPlot.m
- k-Wave/reorderBinarySensorData.m
- k-Wave/pstdElastic2D.m
- k-Wave/pstdElastic3D.m
- k-Wave/reorderSensorData.m
- k-Wave/resize.m
- k-Wave/revolve2D.m
- k-Wave/scaleFig.m
- k-Wave/roundOdd.m
- k-Wave/saveTiffStack.m
- k-Wave/roundEven.m
- k-Wave/scaleSI.m
- k-Wave/scaleTime.m
- k-Wave/scanConversion.m
- k-Wave/sharpness.m
- k-Wave/smooth.m
- k-Wave/speedSoundWater.m
- k-Wave/spect.m
- k-Wave/stackedPlot.m
- k-Wave/timeShift.m
- k-Wave/toneBurst.m
- k-Wave/unmaskSensorData.m
- k-Wave/voxelPlot.m
- k-Wave/waterAbsorption.m
- k-Wave/vesselFilter.m
- k-Wave/waterDensity.m
- k-Wave/waterNonlinearity.m
- k-Wave/waterSoundSpeed.m
- k-Wave/writeAttributes.m
- k-Wave/writeGrid.m
- k-Wave/writeFlags.m
- k-Wave/writeMatrix.m
- k-Wave/k-wave_user_manual_1.1.pdf
- k-Wave/examples/
- k-Wave/examples/EXAMPLE_k-Wave.png
- k-Wave/examples/EXAMPLE_source_one.png
- k-Wave/examples/example_diff_focused_ultrasound_heating.m
- k-Wave/examples/example_cpp_io_in_parts.m
- k-Wave/examples/example_diff_binary_sensor_mask.m
- k-Wave/examples/example_cpp_running_simulations.m
- k-Wave/examples/example_diff_homogeneous_medium_source.m
- k-Wave/examples/EXAMPLE_source_two.bmp
- k-Wave/examples/example_ewp_layered_medium.m
- k-Wave/examples/example_ewp_3D_simulation.m
- k-Wave/examples/example_diff_homogeneous_medium_diffusion.m
- k-Wave/examples/example_ewp_shear_wave_snells_law.m
- k-Wave/examples/example_ewp_plane_wave_absorption.m
- k-Wave/examples/example_ivp_1D_simulation.m
- k-Wave/examples/example_ivp_3D_simulation.m
- k-Wave/examples/example_ivp_axisymmetric_simulation.m
- k-Wave/examples/example_ivp_binary_sensor_mask.m
- k-Wave/examples/example_ivp_heterogeneous_medium.m
- k-Wave/examples/example_ivp_comparison_modelling_functions.m
- k-Wave/examples/example_ivp_homogeneous_medium.m
- k-Wave/examples/example_ivp_loading_external_image.m
- k-Wave/examples/example_ivp_opposing_corners_sensor_mask.m
- k-Wave/examples/example_ivp_recording_particle_velocity.m
- k-Wave/examples/example_ivp_photoacoustic_waveforms.m
- k-Wave/examples/example_ivp_saving_movie_files.m
- k-Wave/examples/example_ivp_sensor_frequency_response.m
- k-Wave/examples/example_ivp_setting_initial_gradient.m
- k-Wave/examples/example_na_controlling_the_PML.m
- k-Wave/examples/example_na_filtering_part_1.m
- k-Wave/examples/example_na_filtering_part_2.m
- k-Wave/examples/example_na_filtering_part_3.m
- k-Wave/examples/example_na_modelling_nonlinearity.m
- k-Wave/examples/example_na_modelling_absorption.m
- k-Wave/examples/example_na_optimising_performance.m
- k-Wave/examples/example_na_source_smoothing.m
- k-Wave/examples/example_pr_2D_FFT_line_sensor.m
- k-Wave/examples/example_pr_2D_TR_bandlimited_sensors.m
- k-Wave/examples/example_pr_2D_TR_absorption_compensation.m
- k-Wave/examples/example_pr_2D_TR_directional_sensors.m
- k-Wave/examples/example_pr_2D_TR_autofocus.m
- k-Wave/examples/example_pr_2D_TR_circular_sensor.m
- k-Wave/examples/example_pr_2D_TR_line_sensor.m
- k-Wave/examples/example_pr_2D_TR_iterative.m
- k-Wave/examples/example_pr_2D_TR_time_variant_filtering.m
- k-Wave/examples/example_pr_2D_adjoint.m
- k-Wave/examples/example_pr_3D_FFT_planar_sensor.m
- k-Wave/examples/example_pr_3D_TR_planar_sensor.m
- k-Wave/examples/example_pr_3D_TR_spherical_sensor.m
- k-Wave/examples/example_sd_directional_array_elements.m
- k-Wave/examples/example_sd_directivity_modelling_3D.m
- k-Wave/examples/example_sd_focussed_detector_3D.m
- k-Wave/examples/example_sd_directivity_modelling_2D.m
- k-Wave/examples/example_sd_focussed_detector_2D.m
- k-Wave/examples/example_tvsp_3D_simulation.m
- k-Wave/examples/example_sd_sensor_directivity_2D.m
- k-Wave/examples/example_tvsp_angular_spectrum.m
- k-Wave/examples/example_tvsp_acoustic_field_propagator.m
- k-Wave/examples/example_tvsp_doppler_effect.m
- k-Wave/examples/example_tvsp_equivalent_source_holography.m
- k-Wave/examples/example_tvsp_snells_law.m
- k-Wave/examples/example_tvsp_homogeneous_medium_dipole.m
- k-Wave/examples/example_tvsp_homogeneous_medium_monopole.m
- k-Wave/examples/example_tvsp_slit_diffraction.m
- k-Wave/examples/example_tvsp_steering_linear_array.m
- k-Wave/examples/example_tvsp_transducer_field_patterns.m
- k-Wave/examples/example_us_beam_patterns.m
- k-Wave/examples/example_us_bmode_linear_transducer.m
- k-Wave/examples/example_us_bmode_phased_array.m
- k-Wave/examples/example_us_transducer_as_sensor.m
- k-Wave/examples/example_us_defining_transducer.m
- k-Wave/helpfiles/
- k-Wave/helpfiles/addNoise.html
- k-Wave/helpfiles/acousticFieldPropagator.html
- k-Wave/helpfiles/angularSpectrumCW.html
- k-Wave/helpfiles/angularSpectrum.html
- k-Wave/helpfiles/acousticFieldPropagatorC.html
- k-Wave/helpfiles/applyFilter.html
- k-Wave/helpfiles/beamPlot.html
- k-Wave/helpfiles/attenComp.html
- k-Wave/helpfiles/bioheatExact.html
- k-Wave/helpfiles/benchmark.html
- k-Wave/helpfiles/calculateMassSourceCW.html
- k-Wave/helpfiles/calculateMassSource.html
- k-Wave/helpfiles/cart2grid.html
- k-Wave/helpfiles/checkFactors.html
- k-Wave/helpfiles/checkStability.html
- k-Wave/helpfiles/db2neper.html
- k-Wave/helpfiles/createCWSignals.html
- k-Wave/helpfiles/envelopeDetection.html
- k-Wave/helpfiles/example_cpp_io_in_parts.html
- k-Wave/helpfiles/example_diff_focused_ultrasound_heating.html
- k-Wave/helpfiles/example_diff_binary_sensor_mask.html
- k-Wave/helpfiles/example_diff_homogeneous_medium_diffusion.html
- k-Wave/helpfiles/example_ivp_binary_sensor_mask.html
- k-Wave/helpfiles/example_cpp_running_simulations.html
- k-Wave/helpfiles/example_ivp_comparison_modelling_functions.html
- k-Wave/helpfiles/example_ivp_heterogeneous_medium.html
- k-Wave/helpfiles/example_ewp_3D_simulation.html
- k-Wave/helpfiles/example_diff_homogeneous_medium_source.html
- k-Wave/helpfiles/example_ewp_layered_medium.html
- k-Wave/helpfiles/example_ivp_photoacoustic_waveforms.html
- k-Wave/helpfiles/example_ivp_recording_particle_velocity.html
- k-Wave/helpfiles/example_ewp_plane_wave_absorption.html
- k-Wave/helpfiles/example_ewp_shear_wave_snells_law.html
- k-Wave/helpfiles/example_ivp_sensor_frequency_response.html
- k-Wave/helpfiles/example_ivp_axisymmetric_simulation.html
- k-Wave/helpfiles/example_ivp_saving_movie_files.html
- k-Wave/helpfiles/example_ivp_3D_simulation.html
- k-Wave/helpfiles/example_ivp_1D_simulation.html
- k-Wave/helpfiles/example_ivp_setting_initial_gradient.html
- k-Wave/helpfiles/example_ivp_loading_external_image.html
- k-Wave/helpfiles/example_na_controlling_the_pml.html
- k-Wave/helpfiles/example_ivp_homogeneous_medium.html
- k-Wave/helpfiles/example_ivp_opposing_corners_sensor_mask.html
- k-Wave/helpfiles/example_na_filtering.html
- k-Wave/helpfiles/example_na_modelling_absorption.html
- k-Wave/helpfiles/example_na_modelling_nonlinearity.html
- k-Wave/helpfiles/example_na_optimising_performance.html
- k-Wave/helpfiles/example_na_source_smoothing.html
- k-Wave/helpfiles/example_pr_2D_adjoint.html
- k-Wave/helpfiles/example_pr_2D_tr_absorption_compensation.html
- k-Wave/helpfiles/example_pr_2D_fft_line_sensor.html
- k-Wave/helpfiles/example_pr_2D_tr_autofocus.html
- k-Wave/helpfiles/example_pr_2D_tr_circular_sensor.html
- k-Wave/helpfiles/example_pr_2D_tr_directional_sensors.html
- k-Wave/helpfiles/example_pr_2D_tr_bandlimited_sensors.html
- k-Wave/helpfiles/example_pr_2D_tr_iterative.html
- k-Wave/helpfiles/example_pr_2D_tr_line_sensor.html
- k-Wave/helpfiles/example_pr_2D_tr_time_variant_filtering.html
- k-Wave/helpfiles/example_pr_3D_fft_planar_sensor.html
- k-Wave/helpfiles/example_pr_3D_tr_planar_sensor.html
- k-Wave/helpfiles/example_pr_3D_tr_spherical_sensor.html
- k-Wave/helpfiles/example_sd_directivity_modelling_2D.html
- k-Wave/helpfiles/example_sd_directional_array_elements.html
- k-Wave/helpfiles/example_sd_directivity_modelling_3D.html
- k-Wave/helpfiles/example_sd_focussed_detector_2D.html
- k-Wave/helpfiles/example_sd_focussed_detector_3D.html
- k-Wave/helpfiles/example_tvsp_3D_simulation.html
- k-Wave/helpfiles/example_sd_sensor_directivity_2D.html
- k-Wave/helpfiles/example_tvsp_acoustic_field_propagator.html
- k-Wave/helpfiles/example_tvsp_angular_spectrum.html
- k-Wave/helpfiles/example_tvsp_doppler_effect.html
- k-Wave/helpfiles/example_tvsp_homogeneous_medium_dipole.html
- k-Wave/helpfiles/example_tvsp_equivalent_source_holography.html
- k-Wave/helpfiles/example_tvsp_homogeneous_medium_monopole.html
- k-Wave/helpfiles/example_tvsp_snells_law.html
- k-Wave/helpfiles/example_tvsp_slit_diffraction.html
- k-Wave/helpfiles/example_tvsp_steering_linear_array.html
- k-Wave/helpfiles/example_tvsp_transducer_field_patterns.html
- k-Wave/helpfiles/example_us_beam_patterns.html
- k-Wave/helpfiles/example_us_bmode_phased_array.html
- k-Wave/helpfiles/example_us_transducer_as_sensor.html
- k-Wave/helpfiles/example_us_bmode_linear_transducer.html
- k-Wave/helpfiles/expandMatrix.html
- k-Wave/helpfiles/filterTimeSeries.html
- k-Wave/helpfiles/extractAmpPhase.html
- k-Wave/helpfiles/example_us_defining_transducer.html
- k-Wave/helpfiles/findClosest.html
- k-Wave/helpfiles/fitPowerLawParams.html
- k-Wave/helpfiles/flyThrough.html
- k-Wave/helpfiles/focus.html
- k-Wave/helpfiles/focusedBowlONeil.html
- k-Wave/helpfiles/fourierShift.html
- k-Wave/helpfiles/fwhm.html
- k-Wave/helpfiles/gaussian.html
- k-Wave/helpfiles/gaussianFilter.html
- k-Wave/helpfiles/getBLI.html
- k-Wave/helpfiles/getColorMap.html
- k-Wave/helpfiles/getAlphaFilter.html
- k-Wave/helpfiles/getComputerInfo.html
- k-Wave/helpfiles/getDateString.html
- k-Wave/helpfiles/getFDMatrix.html
- k-Wave/helpfiles/getOptimalPMLSize.html
- k-Wave/helpfiles/getSpacedPoints.html
- k-Wave/helpfiles/getkWavePath.html
- k-Wave/helpfiles/getWin.html
[truncated: 384 more entries]
