# Supplementary material for: Asynchronous magnetic resonance elastography: Shear wave speed reconstruction using noise correlation of incoherent waves
Source: Magn Reson Med. 2022 Oct 27;89(3):990–1001. doi: 10.1002/mrm.29502 (PMC9792433; doi:10.1002/mrm.29502)
Supplement: Supplementary file 1 — DATA S1 MATLAB code used to generate the numerical simulations of Figure 1 [file MRM-89-990-s002.zip › DiffuseWaveStimulations.m]

addpath('k-Wave/')

clearvars;
% This code requires a decent chunk of RAM and ran on a desktop
% computer with 48Gb of ram
% =========================================================================
% SIMULATION
% =========================================================================

clear kgrid

% create the computational grid
Nx = 256;         % number of grid points in the x (row) direction
Ny = 256;         % number of grid points in the y (column) direction
dx = 2e-3;        % grid point spacing in the x direction [m]
dy = 2e-3;        % grid point spacing in the y direction [m]
kgrid = kWaveGrid(Nx, dx, Ny, dy);

% define the properties of the propagation medium
mask1 = makeDisc(Nx,Ny,ceil(Nx/2)- ceil(100e-3/dx),ceil(Ny/2)- ceil(100e-3/dx),ceil(40e-3/dx));
mask2 = makeDisc(Nx,Ny,ceil(Nx/2)+ ceil(100e-3/dx),ceil(Ny/2)+ ceil(100e-3/dx),ceil(40e-3/dx));

medium.sound_speed = 1*mask1 +  3*(~mask1&~mask2) + 5*mask2 ;  % [m/s]
b = 20;
density = 1000*ones(Nx,Ny); %[kg/m^3]
density(1:b,:) = 1e5;
density(:,1:b) = 1e5;
density(end-b:end,:) = 1e5;
density(:,end-b:end) = 1e5;
medium.density = density;


%input arguments
input_args = {'PMLAlpha', 0.00, 'DisplayMask','off','DataCast','single','PlotSim',false};

% create time array
t_end = 2.5;       % [s]
dt = 1e-4;
kgrid.setTime(ceil(t_end/dt),dt);

% define sensor
mask = density<1e5;
sensor.mask = mask;
sensor.record = {'u'};

% define a half-sine pulse source
source_period = 10e-3;  % [s]
source_mag    = 1;         % [Pa]
perturbation = source_mag * sin(2 * pi * kgrid.t_array/source_period/2);
perturbation(kgrid.t_array>source_period) = 0;
source.p = perturbation;
source.p = filterTimeSeries(kgrid, medium, source.p);% filter the source to remove high frequencies not supported by the grid


% randomized point source perturbations
p_mask = 0;
for i = 1:5
    p_mask = p_mask + makeDisc(Nx,Ny,b + (Nx-2*b)*rand(1),b + (Ny-2*b)*rand(1),0);
end
source.p_mask = p_mask;


% run the simulation
p = kspaceFirstOrder2D(kgrid, medium, source, sensor,input_args{:});
p2 = p.ux;
clear p

%Wavespeed calculation based on near field effects
p2(:,1:floor(10*source_period/dt)) = [];
p2 = reshape(p2,[Nx-2*b-1,Ny-2*b-1,size(p2,2)]);

[Fx,Fy,Ft] = gradient(p2);
Fx = Fx/dx; Fy = Fy/dy; Ft = Ft/dt;
A = dt*sum(Fy.^2,3);
B = dt*sum(Ft.^2,3);
wavespeed = sqrt(B./A);
figure(1);clf
imagesc(wavespeed); colormap jet
clearvars Fx Fy Ft A B

%Save to data file
mask = sensor.mask(:);
truespeed = medium.sound_speed;
xvec = kgrid.x(:);    yvec = kgrid.y(:);
xvec = xvec(mask==1); yvec = yvec(mask==1);
vx = single(p2(:,:,1:10:end));
save('Data.mat','xvec','yvec','vx','dx','dy','wavespeed','truespeed')

clearvars -except p2 dx dy dt


%% Sensitivity analysis by varying SNR
SNR = [1,5,10,100];

%Normalize everything and scale later according to SNR
noise = awgn(zeros(size(p2)),0);
noise = imgaussfilt3(noise,7);
noise = noise/std(noise(:));
p2 = p2/std(p2(:));

%Combine and compute wavespeed with additive white gaussian noise
wavespeed_awgn = zeros([size(p2,1),size(p2,2),length(SNR)]);
i = 1;
for snr = SNR
    p3 = p2 + noise/snr;%p2 has power 1 and noise has power 1/snr
    [~,Fy,Ft] = gradient(p3);
    Fy = Fy/dy; Ft = Ft/dt;
    A = dt*sum(Fy.^2,3);
    B = dt*sum(Ft.^2,3);
    wavespeed_awgn(:,:,i) = sqrt(B./A);
    i = i+1;
end
save('SensitivityData.mat','SNR','wavespeed_awgn')
