# Supplementary material for: Asynchronous magnetic resonance elastography: Shear wave speed reconstruction using noise correlation of incoherent waves
Source: Magn Reson Med. 2022 Oct 27;89(3):990–1001. doi: 10.1002/mrm.29502 (PMC9792433; doi:10.1002/mrm.29502)
Supplement: Supplementary file 1 — DATA S1 MATLAB code used to generate the numerical simulations of Figure 1 [file MRM-89-990-s002.zip › k-Wave/attenuationWater.m]

function att = attenuationWater(f, T)
%ATTENUATIONWATER Calculate ultrasound attenuation in distilled water.
%
% DESCRIPTION:
%     This function will be deprecated in a future version of k-Wave. Use
%     waterAbsorption instead.
%
% ABOUT:
%     author        - Bradley Treeby
%     date          - 10th November 2008
%     last update   - 4th April 2019
%
% This function is part of the k-Wave Toolbox (http://www.k-wave.org)
% Copyright (C) 2008-2019 Bradley Treeby

% This file is part of k-Wave. k-Wave is free software: you can
% redistribute it and/or modify it under the terms of the GNU Lesser
% General Public License as published by the Free Software Foundation,
% either version 3 of the License, or (at your option) any later version.
% 
% k-Wave is distributed in the hope that it will be useful, but WITHOUT ANY
% WARRANTY; without even the implied warranty of MERCHANTABILITY or FITNESS
% FOR A PARTICULAR PURPOSE.  See the GNU Lesser General Public License for
% more details. 
% 
% You should have received a copy of the GNU Lesser General Public License
% along with k-Wave. If not, see <http://www.gnu.org/licenses/>. 

% display warning
disp('WARNING: attenuationWater will be deprecated in a future version of k-Wave. Please changes usage to waterAbsorption.')

% pass inputs to waterAbsorption
att = waterAbsorption(f, T);
