# Supplementary material for: Asynchronous magnetic resonance elastography: Shear wave speed reconstruction using noise correlation of incoherent waves
Source: Magn Reson Med. 2022 Oct 27;89(3):990–1001. doi: 10.1002/mrm.29502 (PMC9792433; doi:10.1002/mrm.29502)
Supplement: Supplementary file 1 — DATA S1 MATLAB code used to generate the numerical simulations of Figure 1 [file MRM-89-990-s002.zip › k-Wave/Contents.m]

% k-Wave Toolbox
% Version 1.3 28-Feb-2020
% Copyright (C) 2009-2020 Bradley Treeby, Ben Cox, and Jiri Jaros (see
% individual files for list of authors).
%
% See k-Wave Toolbox in help menu for description and examples.
% Type "help <command-name>" for documentation on individual commands.
% -----------------------------------------------------------------
%
% Time Domain Wave Propagation in Fluid Media
%   angularSpectrum          - Project time-domain input plane using the angular spectrum method.
%   calculateMassSource      - Compute k-Wave input plane from measured time-varying data.
%   kspaceFirstOrder1D       - 1D time-domain simulation of wave propagation
%   kspaceFirstOrder2D       - 2D time-domain simulation of wave propagation
%   kspaceFirstOrder2DC      - 2D time-domain simulation of wave propagation using C++ code
%   kspaceFirstOrder2DG      - 2D time-domain simulation of wave propagation on a GPU using C++ CUDA code
%   kspaceFirstOrder3D       - 3D time-domain simulation of wave propagation
%   kspaceFirstOrder3DC      - 3D time-domain simulation of wave propagation using C++ code
%   kspaceFirstOrder3DG      - 3D time-domain simulation of wave propagation on a GPU using C++ CUDA code
%   kspaceFirstOrderAS       - Axisymmetric time-domain simulation of wave propagation
%   kspaceFirstOrderASC      - Axisymmetric time-domain simulation of wave propagation using C++ code
%   kspaceSecondOrder        - Fast time-domain simulation of wave propagation for homogeneous media
%
% Single Frequency Wave Propagation in Fluid Media 
%   angularSpectrumCW        - Project CW input plane using the angular spectrum method.
%   calculateMassSourceCW    - Compute k-Wave input plane from measured CW data.
%   acousticFieldPropagator  - Calculate acoustic field for CW source.
%   acousticFieldPropagatorC - Calculate acoustic field for CW source using C++ code.
%
% Time Domain Wave Propagation in Elastic Media
%   pstdElastic2D            - 2D time-domain simulation of elastic wave propagation
%   pstdElastic3D            - 3D time-domain simulation of elastic wave propagation
%
% Time Domain Heat Diffusion 
%   bioheatExact             - Compute exact solution to Pennes' bioheat equation in homogeneous media
%   kWaveDiffusion           - Time-domain simulation of heat diffusion and perfusion
%
% Reference Solutions
%   focusedBowlONeil         - Compute O'Neil's solution for focused bowl transducer
%   mendousse                - Compute Mendousse's solution for nonlinear wave propagation in viscous media
%
% Photoacoustic Image Reconstruction
%   kspaceLineRecon          - 2D linear FFT reconstruction
%   kspacePlaneRecon         - 3D planar FFT reconstruction
%
%   See also kspaceFirstOrder1D, kspaceFirstOrder2D, and kspaceFirstOrder3D for time-reversal image reconstruction
% 
% Geometry and Shape Creation
%   makeArc                  - Create a binary map of an arc within a 2D grid
%   makeBall                 - Create a binary map of a filled ball within a 3D grid
%   makeBowl                 - Create a binary map of a bowl within a 3D grid
%   makeCartCircle           - Create a 2D Cartesian circle or arc
%   makeCartSphere           - Create a 3D Cartesian sphere
%   makeCircle               - Create a binary map of a circle within a 2D grid
%   makeDisc                 - Create a binary map of a filled disc within a 2D grid
%   makeLine                 - Create a binary map of a straight line within a 2D grid
%   makeMultiArc             - Create a binary map of multiple arcs within a 2D grid
%   makeMultiBowl            - Create a binary map of multiple bowls within a 3D grid
%   makeSphere               - Create a binary map of a sphere within a 3D grid
%   makeSphericalSection     - Create a binary map of a sphere segment within a 3D grid
%
% Acoustic Absorption Coefficient Calculation and Conversion
%   attenComp                - Attenuation compensation using time-variant filtering
%   db2neper                 - Convert decibels to nepers
%   fitPowerLawParams        - Fit power law absorption parameters for highly absorbing media
%   neper2db                 - Convert nepers to decibels
%   powerLawKramersKronig    - Calculate dispersion for power law absorption
%   waterAbsorption          - Calculate ultrasound absorption in distilled water
%
% Material Properties
%   waterAbsorption          - Calculate ultrasound absorption in distilled water
%   waterDensity             - Calculate density of air-saturated water with temperature
%   waterNonlinearity        - Calculate B/A of water with temperature
%   waterSoundSpeed          - Calculate the sound speed in distilled water with temperature
%
% Grid and Matrix Utilities
%   cart2grid                - Interpolate a set of Cartesian points onto a binary grid
%   expandMatrix             - Enlarge a matrix by extending the edge values
%   findClosest              - Return the closest value in a matrix
%   fourierShift             - Resample data using a Fourier interpolant
%   getSpacedPoints          - Create vector of log or linear spaced points
%   getOptimalPMLSize        - Find PML size to give the smallest prime factors
%   grid2cart                - Return the Cartesian coordinates of the non-zero points of a binary grid
%   interpCartData           - Interpolate data from a Cartesian to a binary sensor mask
%   interpftn                - Resample data using Fourier interpolation
%   kWaveGrid                - Class definition for k-Wave grid
%   loadImage                - Load an image file
%   maxND                    - Return the value and indices of the largest value in an N-D array
%   minND                    - Return the value and indices of the smallest value in an N-D array
%   numDim                   - Return the number of matrix dimensions
%   resize                   - Resize a matrix
%   reorderBinarySensorData  - Reorder data from a binary sensor mask
%   reorderSensorData        - Reorder sensor data from kspaceFirstOrder2D based on angle
%   revolve2D                - Form 3D matrix from revolution of 2D matrix
%   roundEven                - Round towards the nearest even number
%   roundOdd                 - Round towards the nearest odd number
%   unmaskSensorData         - Reorder data recorded using a binary sensor mask
%
% Filtering and Spectral Utilities
%   applyFilter              - Filter input with low, high, or band pass filter
%   envelopeDetection        - Extract signal envelope using the Hilbert Transform
%   filterTimeSeries         - Filter signal using the Kaiser windowing method
%   gaussianFilter           - Filter signals using a frequency domain Gaussian filter
%   getAlphaFilter           - Create filter for medium.alpha_filter
%   getBLI                   - Compute underlying Fourier band-limited interpolant (BLI)
%   getFDMatrix              - Create a matrix of finite-difference coefficients
%   getWin                   - Return a frequency domain windowing function
%   gradientFD               - Calculate the gradient using a finite-difference method
%   gradientSpect            - Calculate the gradient using a Fourier spectral method
%   sharpness                - Calculate image sharpness metric
%   spect                    - Compute the single sided amplitude and phase spectrums
%   smooth                   - Smooth a matrix
%   vesselFilter             - Frangi's 3D vessel filter
%
% Display and Visualisation
%   beamPlot                 - Plot volumetric data using intersecting planes
%   flyThrough               - Display a three-dimensional matrix slice by slice
%   getColorMap              - Return default k-Wave color map
%   overlayPlot              - Overlay two images
%   saveTiffStack            - Save volume data as a tiff stack
%   scaleFig                 - Resize current figure window
%   stackedPlot              - Stacked linear plot
%   voxelPlot                - 3D plot of voxels in a binary matrix
%
% Signal Creation and Processing
%   addNoise                 - Add Gaussian noise to a signal for a given SNR
%   createCWSignals          - Generate array of CW signals from amplitude and phase
%   envelopeDetection        - Extract signal envelope using the Hilbert Transform
%   extractAmpPhase          - Extract amplitude and phase from CW signals
%   focus                    - Create input signal based on source mask and focus position
%   fwhm                     - Compute the full width at half maximum
%   gaussian                 - Create a Gaussian distribution
%   gaussianFilter           - Filter signals using a frequency domain Gaussian filter
%   hounsfield2density       - Convert Hounsfield units to density
%   kWaveTransducer          - Class definition for k-Wave linear array transducer
%   logCompression           - Log compress an input signal
%   scanConversion           - Convert scan-lines in polar coordinates to a B-mode ultrasound image
%   toneBurst                - Create an enveloped single frequency tone burst
%
% HDF5 Utilities
%   h5compare                - Compare the contents of two HDF5 files
%   writeAttributes          - Write attributes to a k-Wave HDF5 file
%   writeFlags               - Write input flags to a k-Wave HDF5 file
%   writeGrid                - Write grid and PML properties to a k-Wave HDF5 file
%   writeMatrix              - Write MATLAB matrix to a k-Wave HDF5 file
%
% System Parameters and Utilities
%   benchmark                - Run performance benchmark
%   checkFactors             - Return the maximum prime factor for a range of numbers
%   checkStability           - Return maximum stable time step for k-space fluid models
%   getDateString            - Create a string of the current date and time
%   getComputerInfo          - Return information about computer and k-Wave version
%   getkWavePath             - Return pathname to the k-Wave Toolbox
%   scaleSI                  - Scale a number to nearest SI unit prefix
%   scaleTime                - Convert seconds to hours, minutes, and seconds
%
% This file is part of k-Wave. k-Wave is free software: you can
% redistribute it and/or modify it under the terms of the GNU Lesser
% General Public License as published by the Free Software Foundation,
% either version 3 of the License, or (at your option) any later version.
% 
% k-Wave is distributed in the hope that it will be useful, but WITHOUT ANY
% WARRANTY; without even the implied warranty of MERCHANTABILITY or FITNESS
% FOR A PARTICULAR PURPOSE.  See the GNU Lesser General Public License for
% more details. 
% 
% You should have received a copy of the GNU Lesser General Public License
% along with k-Wave. If not, see <http://www.gnu.org/licenses/>.
