# Supplementary material for: Asynchronous magnetic resonance elastography: Shear wave speed reconstruction using noise correlation of incoherent waves
Source: Magn Reson Med. 2022 Oct 27;89(3):990–1001. doi: 10.1002/mrm.29502 (PMC9792433; doi:10.1002/mrm.29502)
Supplement: Supplementary file 1 — DATA S1 MATLAB code used to generate the numerical simulations of Figure 1 [file MRM-89-990-s002.zip › k-Wave/findClosest.m]

function [value, index] = findClosest(A, a)
%FINDCLOSEST Return the closest value in a matrix.
%
% DESCRIPTION:
%     findClosest returns the value and index of the item in A that is
%     closest to the value a. For vectors, value and index correspond to
%     the closest element in A. For matrices, value and index are row
%     vectors corresponding to the closest element from each column. For
%     N-D arrays, the function finds the closest value along the first
%     matrix dimension (singleton dimensions are removed before the
%     search). If there is more than one element with the closest value,
%     the index of the first one is returned. 
%
% USAGE:
%     value = findClosest(A, a)
%     [value, index] = findClosest(A, a)
%
% INPUTS:
%     A               - matrix to search
%     a               - value to find
%
% OUTPUTS:
%     value           - value in A that is closest to a
%     index           - the index of a within A
%       
% ABOUT:
%     author          - Bradley Treeby
%     date            - 19th November 2009
%     last update     - 4th June 2017
%
% This function is part of the k-Wave Toolbox (http://www.k-wave.org)
% Copyright (C) 2009-2017 Bradley Treeby

% This file is part of k-Wave. k-Wave is free software: you can
% redistribute it and/or modify it under the terms of the GNU Lesser
% General Public License as published by the Free Software Foundation,
% either version 3 of the License, or (at your option) any later version.
% 
% k-Wave is distributed in the hope that it will be useful, but WITHOUT ANY
% WARRANTY; without even the implied warranty of MERCHANTABILITY or FITNESS
% FOR A PARTICULAR PURPOSE.  See the GNU Lesser General Public License for
% more details. 
% 
% You should have received a copy of the GNU Lesser General Public License
% along with k-Wave. If not, see <http://www.gnu.org/licenses/>. 

% remove non-singleton dimensions
A = squeeze(A);

% find index of closest values along first dimension
[~, index] = min(abs(A - a));

% extract the closest values from the input matrix
switch numDim(A)
    case 1
        value = A(index);
    case 2
        value = A(sub2ind(size(A), index, 1:size(A, 2)));
    case 3
        [y_ind, z_ind] = ind2sub([size(A, 2), size(A, 3)], 1:(size(A, 2)*size(A, 3)));
        value = A(sub2ind(size(A), index(:), y_ind(:), z_ind(:)));
        value = reshape(value, size(index));
    otherwise
        error('Input matrix must be 1D, 2D, or 3D.')
end

% previous version (gives incorrect value)
% [value, index] = min(abs(A - a));
% value = value + a;
