# Supplementary material for: Asynchronous magnetic resonance elastography: Shear wave speed reconstruction using noise correlation of incoherent waves
Source: Magn Reson Med. 2022 Oct 27;89(3):990–1001. doi: 10.1002/mrm.29502 (PMC9792433; doi:10.1002/mrm.29502)
Supplement: Supplementary file 1 — DATA S1 MATLAB code used to generate the numerical simulations of Figure 1 [file MRM-89-990-s002.zip › k-Wave/info.xml]

<productinfo
	xmlns:xsi="http://www.w3.org/2001/XMLSchema-instance"
	xsi:noNamespaceSchemaLocation="optional">
	<?xml-stylesheet type="text/xsl" href="optional"?>
    <!-- info.xml file for the k-Wave Toolbox -->
    <!-- Version 1.3 -->
    <!-- Copyright (2009-2020) (Bradley Treeby, Ben Cox, and Jiri Jaros).-->
	
	<matlabrelease>2011a</matlabrelease>
	<name>k-Wave</name>
	<type>toolbox</type>
	<icon>$toolbox/matlab/icons/matlabicon.gif</icon>
	<help_location>./helpfiles</help_location>

	<list>
		<listitem>
			<label>Product Page (Web)</label>
			<callback>web www.k-wave.org -browser</callback>
			<icon>$toolbox/matlab/icons/webicon.gif</icon>
		</listitem>
	</list>

</productinfo>
