# Supplementary material for: Asynchronous magnetic resonance elastography: Shear wave speed reconstruction using noise correlation of incoherent waves
Source: Magn Reson Med. 2022 Oct 27;89(3):990–1001. doi: 10.1002/mrm.29502 (PMC9792433; doi:10.1002/mrm.29502)
Supplement: Supplementary file 1 — DATA S1 MATLAB code used to generate the numerical simulations of Figure 1 [file MRM-89-990-s002.zip › k-Wave/logCompression.m]

function signal = logCompression(signal, a, normalise)
%LOGCOMPRESSION Log compress an input signal.
%
% DESCRIPTION:
%     logCompression compresses the input signal using the expression
%     signal = log10(1 + a * signal) ./ log10(1 + a) 
%
% USAGE:
%     signal = logCompression(signal, a)
%     signal = logCompression(signal, a, normalise)
%
% INPUTS:
%     signal      - input signal
%     a           - compression factor
%
% OPTIONAL INPUTS
%     normalise   - Boolean controlling whether the maximum of the input
%                   signal is normalised to unity before compression
%                   (default = false). If set to true, the original
%                   magnitude is restored after compression.
%
% OUTPUTS:
%     signal      - log compressed signal
%
% ABOUT:
%     author      - Bradley Treeby
%     date        - 24th February 2011
%     last update - 8th June 2017
%
% This function is part of the k-Wave Toolbox (http://www.k-wave.org)
% Copyright (C) 2011-2017 Bradley Treeby

% This file is part of k-Wave. k-Wave is free software: you can
% redistribute it and/or modify it under the terms of the GNU Lesser
% General Public License as published by the Free Software Foundation,
% either version 3 of the License, or (at your option) any later version.
% 
% k-Wave is distributed in the hope that it will be useful, but WITHOUT ANY
% WARRANTY; without even the implied warranty of MERCHANTABILITY or FITNESS
% FOR A PARTICULAR PURPOSE.  See the GNU Lesser General Public License for
% more details. 
% 
% You should have received a copy of the GNU Lesser General Public License
% along with k-Wave. If not, see <http://www.gnu.org/licenses/>. 

% check for optional normalise input
if nargin == 2
    normalise = false;
end

% compress signal
if normalise
    mx = max(signal(:));
    signal = mx * (log10(1 + a * signal ./ mx) ./ log10(1 + a));
else 
    signal = log10(1 + a * signal) ./ log10(1 + a);
end
