# Supplementary material for: Asynchronous magnetic resonance elastography: Shear wave speed reconstruction using noise correlation of incoherent waves
Source: Magn Reson Med. 2022 Oct 27;89(3):990–1001. doi: 10.1002/mrm.29502 (PMC9792433; doi:10.1002/mrm.29502)
Supplement: Supplementary file 1 — DATA S1 MATLAB code used to generate the numerical simulations of Figure 1 [file MRM-89-990-s002.zip › k-Wave/makeCartSphere.m]

function sphere = makeCartSphere(radius, num_points, center_pos, plot_sphere)
%MAKECARTSPHERE Create a 3D Cartesian sphere.
%
% DESCRIPTION:
%     makeCartSphere creates a 3 x num_points array of the Cartesian
%     coordinates of points evenly distributed over a sphere using the
%     Golden Section Spiral method. The function is based on code by
%     Patric Boucher and Henry Bland on http://www.xsi-blog.com.
%
% USAGE:
%     sphere = makeCartSphere(radius, num_points)
%     sphere = makeCartSphere(radius, num_points, center_pos)
%     sphere = makeCartSphere(radius, num_points, center_pos, plot_sphere)
%
% INPUTS:
%     radius          - sphere radius [m]
%     num_points      - number of points on the sphere
%
% OPTIONAL INPUTS
%     center_pos      - [x, y, z] position of the circle center [m] 
%                       (default = [0, 0, 0])
%     plot_sphere     - Boolean controlling whether the Cartesian points
%                       are plotted (default = false)
%
% OUTPUTS:
%     sphere          - 3 x num_points array of Cartesian coordinates
%
% ABOUT:
%     modified by     - Bradley Treeby
%     date            - 10th June 2009
%     last update     - 8th June 2017
%       
% This function is part of the k-Wave Toolbox (http://www.k-wave.org)
% Copyright (C) 2009-2017 Bradley Treeby
%
% See also cart2grid, makeCartCircle, makeSphere

% This file is part of k-Wave. k-Wave is free software: you can
% redistribute it and/or modify it under the terms of the GNU Lesser
% General Public License as published by the Free Software Foundation,
% either version 3 of the License, or (at your option) any later version.
% 
% k-Wave is distributed in the hope that it will be useful, but WITHOUT ANY
% WARRANTY; without even the implied warranty of MERCHANTABILITY or FITNESS
% FOR A PARTICULAR PURPOSE.  See the GNU Lesser General Public License for
% more details. 
% 
% You should have received a copy of the GNU Lesser General Public License
% along with k-Wave. If not, see <http://www.gnu.org/licenses/>.

% check for plot_sphere input
if nargin < 4
    plot_sphere = false;
end

% check for center_pos input
if nargin < 3
    cx = 0;
    cy = 0;
    cz = 0;
else
    cx = center_pos(1);
    cy = center_pos(2);
    cz = center_pos(3);    
end

% generate angle functions using the Golden Section Spiral method
inc = pi * (3 - sqrt(5));
off = 2 / num_points;
k = 0:num_points-1;
y = k * off - 1 + (off/2);
r = sqrt(1 - (y.^2));
phi = k * inc;

% create the sphere
sphere = radius .* [cos(phi) .* r; y; sin(phi) .* r];

% offset if needed
sphere(1, :) = sphere(1, :) + cx;
sphere(2, :) = sphere(2, :) + cy;
sphere(3, :) = sphere(3, :) + cz;

% plot results
if plot_sphere
    
    % select suitable axis scaling factor
    [x_sc, scale, prefix] = scaleSI(max(sphere(:)));  %#ok<ASGLU>
    
    % create the figure
    figure;
    plot3(sphere(1, :) * scale, sphere(2, :) * scale, sphere(3, :) * scale, '.');
    xlabel(['[' prefix 'm]']);
    ylabel(['[' prefix 'm]']);
    zlabel(['[' prefix 'm]']);
    axis equal;
    grid on;
    box on;
    
end
