# Supplementary material for: Asynchronous magnetic resonance elastography: Shear wave speed reconstruction using noise correlation of incoherent waves
Source: Magn Reson Med. 2022 Oct 27;89(3):990–1001. doi: 10.1002/mrm.29502 (PMC9792433; doi:10.1002/mrm.29502)
Supplement: Supplementary file 1 — DATA S1 MATLAB code used to generate the numerical simulations of Figure 1 [file MRM-89-990-s002.zip › k-Wave/makeCircle.m]

function circle = makeCircle(Nx, Ny, cx, cy, radius, arc_angle, plot_circle)
%MAKECIRCLE Create a binary map of a circle within a 2D grid.
%
% DESCRIPTION:
%     makeCircle creates a binary map of a circle or arc (using the
%     midpoint circle algorithm) within a two-dimensional grid (the circle
%     position is denoted by 1's in the matrix with 0's elsewhere). A
%     single grid point is taken as the circle centre thus the total
%     diameter will always be an odd number of grid points.
%
%     Note: The centre of the circle and the radius are not constrained by
%     the grid dimensions, so it is possible to create sections of circles,
%     or a blank image if none of the circle intersects the grid.
%
% USAGE:
%     circle = makeCircle(Nx, Ny, cx, cy, radius)
%     circle = makeCircle(Nx, Ny, cx, cy, radius, arc_angle)
%     circle = makeCircle(Nx, Ny, cx, cy, radius, arc_angle, plot_circle)
%
% INPUTS:
%     Nx, Ny          - size of the 2D grid [grid points]
%     cx, cy          - centre of the circle [grid points], if set to 0,
%                       the centre of the grid is used 
%     radius          - circle radius [grid points]
%
% OPTIONAL INPUTS:
%     arc_angle       - arc angle for incomplete circle [radians]
%                       (default = 2*pi)
%     plot_circle     - Boolean controlling whether the circle is plotted
%                       using imagesc (default = false)
%
% OUTPUTS:
%     circle          - 2D binary map of a circle
%
% ABOUT:
%     author          - Bradley Treeby
%     date            - 1st May 2009
%     last update     - 4th February 2017
%       
% This function is part of the k-Wave Toolbox (http://www.k-wave.org)
% Copyright (C) 2009-2017 Bradley Treeby
%
% See also makeCartCircle, makeDisc

% This file is part of k-Wave. k-Wave is free software: you can
% redistribute it and/or modify it under the terms of the GNU Lesser
% General Public License as published by the Free Software Foundation,
% either version 3 of the License, or (at your option) any later version.
% 
% k-Wave is distributed in the hope that it will be useful, but WITHOUT ANY
% WARRANTY; without even the implied warranty of MERCHANTABILITY or FITNESS
% FOR A PARTICULAR PURPOSE.  See the GNU Lesser General Public License for
% more details. 
% 
% You should have received a copy of the GNU Lesser General Public License
% along with k-Wave. If not, see <http://www.gnu.org/licenses/>.

% define literals
MAGNITUDE = 1;

% check for plot_circle input
if nargin < 7
    plot_circle = false;
end

% check for arc_angle input
if nargin < 6 || isempty(arc_angle)
    arc_angle = 2*pi;
elseif arc_angle > 2*pi
    arc_angle = 2*pi;
elseif arc_angle < 0
    arc_angle = 0;
end

% force integer values
Nx = round(Nx);
Ny = round(Ny);
cx = round(cx);
cy = round(cy);
radius = round(radius);

% check for zero values
if cx == 0
    cx = floor(Nx/2) + 1;
end
if cy == 0
    cy = floor(Ny/2) + 1;
end

% create empty matrix
circle = zeros(Nx, Ny);

% initialise loop variables
x = 0;
y = radius;
d = 1 - radius;

% draw the first cardinal point if it lies within the grid
if (cx >= 1) && (cx <= Nx) && ((cy - y) >= 1) && ((cy - y) <= Ny)
    circle(cx, cy - y) = MAGNITUDE;
end

% draw the remaining cardinal points
px = [cx, cx + y, cx - y];
py = [cy + y, cy, cy];
for point_index = 1:length(px)
    
    % check whether the point is within the arc made by arc_angle, and lies
    % within the grid
    if (atan2(px(point_index) - cx, py(point_index) - cy) + pi) <= arc_angle
        if ( px(point_index) >= 1 ) && ( px(point_index) <= Nx ) ...
                && ( py(point_index) >= 1 ) && ( py(point_index) <= Ny )     
            circle(px(point_index), py(point_index)) = MAGNITUDE;
        end
    end
    
end

% loop through the remaining points using the midpoint circle algorithm
while x < (y - 1)
    
    x = x + 1;
    if d < 0
        d = d + x + x + 1;
    else 
        y = y - 1;
        a = x - y + 1;
        d = d + a + a;
    end
    
    % setup point indices (break coding standard for readability)
    px = [x+cx, y+cx,  y+cx,  x+cx, -x+cx, -y+cx, -y+cx, -x+cx];
    py = [y+cy, x+cy, -x+cy, -y+cy, -y+cy, -x+cy,  x+cy,  y+cy];
    
    % loop through each point
    for point_index = 1:length(px)
        
        % check whether the point is within the arc made by arc_angle, and
        % lies within the grid
        if (atan2(px(point_index) - cx, py(point_index) - cy) + pi) <= arc_angle
            if ( px(point_index) >= 1 ) && ( px(point_index) <= Nx ) ...
                    && ( py(point_index) >= 1 ) && ( py(point_index) <= Ny )  
                circle(px(point_index), py(point_index)) = MAGNITUDE;
            end
        end
        
    end
    
end

% create the figure
if plot_circle
    figure;
    imagesc(circle, [-1, 1]);
    colormap(getColorMap);
    axis image;
    xlabel('y-position [grid points]');
    ylabel('x-position [grid points]');
end
