# Supplementary material for: Asynchronous magnetic resonance elastography: Shear wave speed reconstruction using noise correlation of incoherent waves
Source: Magn Reson Med. 2022 Oct 27;89(3):990–1001. doi: 10.1002/mrm.29502 (PMC9792433; doi:10.1002/mrm.29502)
Supplement: Supplementary file 1 — DATA S1 MATLAB code used to generate the numerical simulations of Figure 1 [file MRM-89-990-s002.zip › k-Wave/resize.m]

function mat_rs = resize(varargin)
%RESIZE Resize a matrix.
%
% DESCRIPTION:
%     resize resamples a matrix to a given size using interp1 (1D), interp2
%     (2D), or interp3 (3D). 
%
% USAGE:
%     mat_rs = resize(mat, new_size)
%     mat_rs = resize(mat, new_size, interp_mode)
%
% INPUTS:
%     mat         - matrix to resize
%     new_size    - desired matrix size in elements given by [N] in 1D (a
%                   single number is used for both row and column vectors),
%                   [Nx, Ny] in 2D and [Nx, Ny, Nz] in 3D.
%
% OPTIONAL INPUTS:
%     interp_mode - interpolation mode used by interp1, interp2, and
%                   interp3 (default = '*linear')
%
% OUTPUTS:
%     mat_rs      - resized matrix
%
% ABOUT:
%     author      - Bradley Treeby
%     date        - 8th July 2009
%     last update - 7th June 2017
%       
% This function is part of the k-Wave Toolbox (http://www.k-wave.org)
% Copyright (C) 2009-2017 Bradley Treeby
%
% See also interp1, interp2, interp3

% This file is part of k-Wave. k-Wave is free software: you can
% redistribute it and/or modify it under the terms of the GNU Lesser
% General Public License as published by the Free Software Foundation,
% either version 3 of the License, or (at your option) any later version.
% 
% k-Wave is distributed in the hope that it will be useful, but WITHOUT ANY
% WARRANTY; without even the implied warranty of MERCHANTABILITY or FITNESS
% FOR A PARTICULAR PURPOSE.  See the GNU Lesser General Public License for
% more details. 
% 
% You should have received a copy of the GNU Lesser General Public License
% along with k-Wave. If not, see <http://www.gnu.org/licenses/>.

% start the timer
tic;

% update command line status
disp('Resizing matrix...');

% assign the matrix input
mat = varargin{1};

% check for interpolation mode input
if nargin == 2
    interp_mode = '*linear';
elseif nargin ~= 3
    error('Incorrect number of inputs.');
else
    interp_mode = varargin{3};
end

% check inputs
if numDim(mat) ~= length(varargin{2})
    error('Resolution input must have the same number of elements as data dimensions.');
end

switch numDim(mat)
    case 1
        
        % extract the original number of pixels from the size of the matrix
        [Nx_input, Ny_input] = size(mat);
        
        % extract the desired number of pixels
        if Ny_input == 1
            Nx_output = varargin{2}(1);
            Ny_output = 1;
        else
            Nx_output = 1;
            Ny_output = varargin{2}(1);
        end
        
        % update command line status
        disp(['  input grid size: ' num2str(Nx_input) ' by ' num2str(Ny_input) ' elements']);
        disp(['  output grid size: ' num2str(Nx_output) ' by ' num2str(Ny_output) ' elements']);        
        
        % check the size is different to the input size
        if Nx_input ~= Nx_output || Ny_input ~= Ny_output

            % resize the input matrix to the desired number of pixels
            if Ny_input == 1
                mat_rs = interp1((0:1/(Nx_input - 1):1)', mat, (0:1/(Nx_output - 1):1)', interp_mode);
            else
                mat_rs = interp1((0:1/(Ny_input - 1):1), mat, (0:1/(Ny_output - 1):1), interp_mode);
            end

        else
            mat_rs = mat;
        end 
        
    case 2
        
        % extract the original number of pixels from the size of the matrix
        [Nx_input, Ny_input] = size(mat);
        
        % extract the desired number of pixels
        Nx_output = varargin{2}(1);
        Ny_output = varargin{2}(2);

        % update command line status
        disp(['  input grid size: ' num2str(Nx_input) ' by ' num2str(Ny_input) ' elements']);
        disp(['  output grid size: ' num2str(Nx_output) ' by ' num2str(Ny_output) ' elements']);         
        
        % check the size is different to the input size
        if Nx_input ~= Nx_output || Ny_input ~= Ny_output 

            % resize the input matrix to the desired number of pixels
            mat_rs = interp2(0:1/(Ny_input - 1):1, (0:1/(Nx_input - 1):1)', mat, 0:1/(Ny_output - 1):1, (0:1/(Nx_output - 1):1)', interp_mode);

        else
            mat_rs = mat;
        end
        
    case 3
        
        % extract the original number of pixels from the size of the matrix
        [Nx_input, Ny_input, Nz_input] = size(mat);

        % extract the desired number of pixels
        Nx_output = varargin{2}(1);
        Ny_output = varargin{2}(2); 
        Nz_output = varargin{2}(3);        
        
        % update command line status
        disp(['  input grid size: ' num2str(Nx_input) ' by ' num2str(Ny_input) ' by ' num2str(Nz_input) ' elements']);
        disp(['  output grid size: ' num2str(Nx_output) ' by ' num2str(Ny_output) ' by ' num2str(Nz_output) ' elements']); 

        % create normalised plaid grids of current discretisation
        [x_mat, y_mat, z_mat] = ndgrid((0:Nx_input-1)/(Nx_input-1), (0:Ny_input-1)/(Ny_input-1), (0:Nz_input-1)/(Nz_input-1));       

        % create plaid grids of desired discretisation
        [x_mat_interp, y_mat_interp, z_mat_interp] = ndgrid((0:Nx_output-1)/(Nx_output-1), (0:Ny_output-1)/(Ny_output-1), (0:Nz_output-1)/(Nz_output-1));

        % compute interpolation; for a matrix indexed as [M, N, P], the
        % axis variables must be given in the order N, M, P
        mat_rs = interp3(y_mat, x_mat, z_mat, mat, y_mat_interp, x_mat_interp, z_mat_interp, interp_mode);        
        
    otherwise
        error('Input matrix must be 1, 2 or 3 dimensional.');
end

% update command line status
disp(['  completed in ' scaleTime(toc)]);    
