# Supplementary material for: Asynchronous magnetic resonance elastography: Shear wave speed reconstruction using noise correlation of incoherent waves
Source: Magn Reson Med. 2022 Oct 27;89(3):990–1001. doi: 10.1002/mrm.29502 (PMC9792433; doi:10.1002/mrm.29502)
Supplement: Supplementary file 1 — DATA S1 MATLAB code used to generate the numerical simulations of Figure 1 [file MRM-89-990-s002.zip › k-Wave/scaleFig.m]

function scaleFig(horizontal, vertical)
%SCALEFIG Resize current figure window.
%
% DESCRIPTION:
%     scaleFig resizes the current figure window by the specified 
%     horizontal and vertical multipliers. For example, to increase the
%     width of the current figure by 50%, use the syntax scaleFig(1.5, 1)
%
% USAGE:
%     scaleFig(horizontal, vertical)
%
% INPUTS:
%     horizontal      - size multiplier for the horizontal direction
%     vertical        - size multiplier for the vertical direction
%       
% ABOUT:
%     author          - Bradley Treeby
%     date            - 7th July 2011
%     last update     - 7th June 2017
%       
% This function is part of the k-Wave Toolbox (http://www.k-wave.org)
% Copyright (C) 2011-2017 Bradley Treeby
%
% See also set, get

% This file is part of k-Wave. k-Wave is free software: you can
% redistribute it and/or modify it under the terms of the GNU Lesser
% General Public License as published by the Free Software Foundation,
% either version 3 of the License, or (at your option) any later version.
% 
% k-Wave is distributed in the hope that it will be useful, but WITHOUT ANY
% WARRANTY; without even the implied warranty of MERCHANTABILITY or FITNESS
% FOR A PARTICULAR PURPOSE.  See the GNU Lesser General Public License for
% more details. 
% 
% You should have received a copy of the GNU Lesser General Public License
% along with k-Wave. If not, see <http://www.gnu.org/licenses/>.

% get the current figure and size
fig_size = get(gcf, 'Position');

% adjust the horizontal size
fig_size(3) = fig_size(3) * horizontal;

% adjust shrink the vertical size
fig_size(4) = fig_size(4) * vertical;

% apply size to current figure
set(gcf, 'Position', fig_size);

% make sure the figure is on screen
movegui(gca);
