# Supplementary material for: Asynchronous magnetic resonance elastography: Shear wave speed reconstruction using noise correlation of incoherent waves
Source: Magn Reson Med. 2022 Oct 27;89(3):990–1001. doi: 10.1002/mrm.29502 (PMC9792433; doi:10.1002/mrm.29502)
Supplement: Supplementary file 1 — DATA S1 MATLAB code used to generate the numerical simulations of Figure 1 [file MRM-89-990-s002.zip › k-Wave/spect.m]

function varargout = spect(func, Fs, varargin)
%SPECT Compute the single sided amplitude and phase spectrums.
%
% DESCRIPTION:
%     spect computes the single-sided amplitude and phase spectrums of a 1,
%     2, 3, or 4 dimensional input signal. If the optional input 'Dim' is
%     not specified, the spectrum is computed along the first non-singleton
%     dimension. 
%
% USAGE:
%     func_as = spect(func, Fs)
%     func_as = spect(func, Fs, ...)
%     [f, func_as] = spect(func, Fs)
%     [f, func_as] = spect(func, Fs, ...)
%     [f, func_as, func_ps] = spect(func, Fs)
%     [f, func_as, func_ps] = spect(func, Fs, ...)
%
% INPUTS:
%     func        - signal to analyse
%     Fs          - sampling frequency [Hz]
%
% OPTIONAL INPUTS:
%     Optional 'string', value pairs that may be used to modify the default
%     computational settings. 
%
%     'Dim'       - Dimension over which the spectrum is computed (defaults
%                   to the first non-singleton dimension). 
%     'FFTLength' - Length of the FFT. If the set length is larger than the
%                   signal length, the signal is zero padded. If the set
%                   length is smaller than the signal length, the default
%                   value is used instead (default = signal length).  
%     'PowerTwo'  - Boolean controlling whether the FFT length is forced to
%                   be the next highest power of 2 (default = false).
%     'Plot'      - Boolean controlling whether the amplitude and phase
%                   spectrums are plotted (default = false). Can be given
%                   as a two element array to control the plot of the
%                   amplitude and phase spectrums, respectively.
%     'Unwrap'    - Boolean controlling whether the phase spectrum is
%                   unwrapped (default = false)
%     'Window'    - parameter string controlling the window type used to
%                   filter the signal before the FFT is taken (default =
%                   'Rectangular'). Any valid input types for getWin may be
%                   used.
%
% OUTPUTS:
%     f           - frequency array
%     func_as     - single sided amplitude spectrum
%     func_ps     - single sided phase spectrum
%
% ABOUT:
%     author      - Bradley Treeby
%     date        - 12th June 2009
%     last update - 19th February 2019
%
% This function is part of the k-Wave Toolbox (http://www.k-wave.org)
% Copyright (C) 2009-2019 Bradley Treeby
%
% See also fft, unwrap

% This file is part of k-Wave. k-Wave is free software: you can
% redistribute it and/or modify it under the terms of the GNU Lesser
% General Public License as published by the Free Software Foundation,
% either version 3 of the License, or (at your option) any later version.
% 
% k-Wave is distributed in the hope that it will be useful, but WITHOUT ANY
% WARRANTY; without even the implied warranty of MERCHANTABILITY or FITNESS
% FOR A PARTICULAR PURPOSE.  See the GNU Lesser General Public License for
% more details. 
% 
% You should have received a copy of the GNU Lesser General Public License
% along with k-Wave. If not, see <http://www.gnu.org/licenses/>.

% set usage defaults
dim = 'auto';
num_req_input_variables = 2;
power_two = false;
plot_fft = false;
unwrap_phase = false;
window = 'Rectangular';

% replace with user defined values if provided
if nargin < num_req_input_variables
    error('Incorrect number of inputs.');
elseif ~isempty(varargin)
    for input_index = 1:2:length(varargin)
        switch varargin{input_index}
            case 'Dim'
                dim = varargin{input_index + 1};            
            case 'FFTLength'
                fft_length = varargin{input_index + 1};
            case 'Window'
                window = varargin{input_index + 1};
            case 'PowerTwo'             
                power_two = varargin{input_index + 1}(1);
            case 'Plot'
                plot_fft = varargin{input_index + 1};    
            case 'Unwrap'
                unwrap_phase = varargin{input_index + 1};                  
            otherwise
                error('Unknown optional input.');
        end
    end
end

% check the size of the input
sz = size(func);

% check input isn't scalar
if numel(func) == 1
    error('Input signal cannot be scalar.');
end

% check input doesn't have more than 4 dimensions
if length(sz) > 4
    error('Input signal must have 1, 2, 3, or 4 dimensions.');
end

% automatically set dimension to first non-singleton dimension
if strcmp(dim, 'auto')
    dim_index = 1;
    while dim_index <= length(sz)
        if sz(dim_index) > 1
            dim = dim_index;
            break;
        end
        dim_index = dim_index + 1;
    end
end
        
% assign the number of points being analysed
func_length = sz(dim);

% set the length of the FFT
if ~(exist('fft_length', 'var') && fft_length > func_length)
    if power_two
        
        % find an appropriate FFT length of the form 2^N that is equal to or
        % larger than the length of the input signal
        fft_length = 2^(nextpow2(func_length));
        
    else
        
        % set the FFT length to the function length
        fft_length = func_length;
        
    end
end

% window the signal, reshaping the window to be in the correct direction
% for use with bsxfun
[win, coherent_gain] = getWin(func_length, window, 'Symmetric', false);
win = reshape(win, [ones(1, dim - 1), func_length, ones(1, length(sz) - 1)]);
func = bsxfun(@times, win, func);

% compute the fft using the defined FFT length, if fft_length >
% func_length, the input signal is padded with zeros
func_fft = fft(func, fft_length, dim);

% correct for the magnitude scaling of the FFT and the coherent gain of the
% window (note that the correction is equal to func_length NOT fft_length)
func_fft = func_fft / (func_length * coherent_gain);

% reduce to a single sided spectrum where the number of unique points for
% even numbered FFT lengths is given by N/2 + 1, and for odd (N + 1)/2
num_unique_pts = ceil((fft_length + 1) / 2);
switch dim
    case 1
        func_fft = func_fft(1:num_unique_pts, :, :, :);
    case 2
        func_fft = func_fft(:, 1:num_unique_pts, :, :);
    case 3
        func_fft = func_fft(:, :, 1:num_unique_pts, :);
    case 4
        func_fft = func_fft(:, :, :, 1:num_unique_pts);
end

% correct the single-sided magnitude by multiplying the symmetric points by
% 2 (the DC and Nyquist components are unique and are not multiplied by 2
% and the Nyquist component only exists for even numbered FFT lengths)
if rem(fft_length, 2)
    
    % odd FFT length
    switch dim
        case 1
            func_fft(2:end, :, :, :) = func_fft(2:end, :, :, :) * 2;
        case 2
            func_fft(:, 2:end, :, :) = func_fft(:, 2:end, :, :) * 2;
        case 3
            func_fft(:, :, 2:end, :) = func_fft(:, :, 2:end, :) * 2;
        case 4
            func_fft(:, :, :, 2:end) = func_fft(:, :, :, 2:end) * 2;
    end
    
else
    
    % even FFT length
    switch dim
        case 1
            func_fft(2:end - 1, :, :, :) = func_fft(2:end - 1, :, :, :) * 2;
        case 2
            func_fft(:, 2:end - 1, :, :) = func_fft(:, 2:end - 1, :, :) * 2;
        case 3
            func_fft(:, :, 2:end - 1, :) = func_fft(:, :, 2:end - 1, :) * 2;
        case 4
            func_fft(:, :, :, 2:end - 1) = func_fft(:, :, :, 2:end - 1) * 2;
    end
    
end

% create the frequency axis variable
f = (0:size(func_fft, dim) - 1) * Fs / fft_length;

% calculate the amplitude spectrum
func_as = abs(func_fft);

% calculate the phase spectrum
func_ps = angle(func_fft);

% unwrap the phase spectrum if required
if unwrap_phase
    func_ps = unwrap(func_ps, [], dim);
end

% plot the amplitude spectrum of the input signal if required
if plot_fft(1)
    figure;
    [f_sc, scale, prefix] = scaleSI(max(f)); %#ok<ASGLU>
    plot(f * scale, func_as, 'k-');
    xlabel(['Frequency [' prefix 'Hz]']);
    ylabel('Signal Amplitude');
end

% plot the phase spectrum of the input signal if required
if plot_fft(end)
    figure;
    [f_sc, scale, prefix] = scaleSI(max(f)); %#ok<ASGLU>
    plot(f * scale, func_ps, 'k-');
    xlabel(['Frequency [' prefix 'Hz]']);
    ylabel('Signal Phase');
end

% assign the outputs
if nargout == 1
    varargout(1) = {func_as};
elseif nargout == 2
    varargout(1) = {f};
    varargout(2) = {func_as};
elseif nargout == 3
    varargout(1) = {f};
    varargout(2) = {func_as};
    varargout(3) = {func_ps};    
end
