# Supplementary material for: Asynchronous magnetic resonance elastography: Shear wave speed reconstruction using noise correlation of incoherent waves
Source: Magn Reson Med. 2022 Oct 27;89(3):990–1001. doi: 10.1002/mrm.29502 (PMC9792433; doi:10.1002/mrm.29502)
Supplement: Supplementary file 1 — DATA S1 MATLAB code used to generate the numerical simulations of Figure 1 [file MRM-89-990-s002.zip › k-Wave/waterAbsorption.m]

function abs = waterAbsorption(f, T)
%WATERABSORPTION Calculate ultrasound absorption in distilled water.
%
% DESCRIPTION:
%     waterAbsorption calculates the ultrasonic absorption in distilled
%     water at a given temperature and frequency using a 7th order
%     polynomial fitted to the data given by Pinkerton (1949). 
%
% USAGE:
%     abs = waterAbsorption(f, T)
%
% INPUTS:
%     f             - array of frequency values [MHz]
%     T             - array of water temperature values [degC]
%
% OUTPUTS:
%     abs           - absorption [dB/cm]
%
% ABOUT:
%     author        - Bradley Treeby
%     date          - 10th November 2008
%     last update   - 4th April 2019
%
% REFERENCES:
%     [1] Pinkerton (1949) "The Absorption of Ultrasonic Waves in Liquids
%     and its Relation to Molecular Constitution," Proceedings of the
%     Physical Society. Section B, 2, 129-141
%
% This function is part of the k-Wave Toolbox (http://www.k-wave.org)
% Copyright (C) 2008-2019 Bradley Treeby
%
% See also waterDensity, waterNonlinearity, waterSoundSpeed

% This file is part of k-Wave. k-Wave is free software: you can
% redistribute it and/or modify it under the terms of the GNU Lesser
% General Public License as published by the Free Software Foundation,
% either version 3 of the License, or (at your option) any later version.
% 
% k-Wave is distributed in the hope that it will be useful, but WITHOUT ANY
% WARRANTY; without even the implied warranty of MERCHANTABILITY or FITNESS
% FOR A PARTICULAR PURPOSE.  See the GNU Lesser General Public License for
% more details. 
% 
% You should have received a copy of the GNU Lesser General Public License
% along with k-Wave. If not, see <http://www.gnu.org/licenses/>. 

% check temperature is within range
if any(T(:) < 0) || any(T(:) > 60)
    disp('WARNING: Temperature outside range of experimental data');
end

% conversion factor between Nepers and dB
NEPER2DB = 8.686;       

% coefficients for 7th order polynomial fit
a_0 = 56.723531840522710;
a_1 = -2.899633796917384;
a_2 = 0.099253401567561;
a_3 = -0.002067402501557;
a_4 = 2.189417428917596e-005;
a_5 = -6.210860973978427e-008;
a_6 = -6.402634551821596e-010;
a_7 = 3.869387679459408e-012;

% make sure vectors are in the correct orientation
T = reshape(T, 1, []);
f = reshape(f, [], 1);

% compute absorption
a_on_fsqr = (a_0 + a_1*T + a_2*T.^2 + a_3*T.^3 + a_4*T.^4 + a_5*T.^5 + a_6*T.^6 + a_7*T.^7) * 1e-17;
abs = NEPER2DB * 1e12 * f.^2 * a_on_fsqr;
