# Supplementary material for: Asynchronous magnetic resonance elastography: Shear wave speed reconstruction using noise correlation of incoherent waves
Source: Magn Reson Med. 2022 Oct 27;89(3):990–1001. doi: 10.1002/mrm.29502 (PMC9792433; doi:10.1002/mrm.29502)
Supplement: Supplementary file 1 — DATA S1 MATLAB code used to generate the numerical simulations of Figure 1 [file MRM-89-990-s002.zip › k-Wave/waterSoundSpeed.m]

function c = waterSoundSpeed(T)
%WATERSOUNDSPEED Calculate the sound speed in distilled water with temperature.
%
% DESCRIPTION:
%     waterSoundSpeed calculates the sound speed in distilled water at a
%     a given temperature using the 5th order polynomial given by Marczak
%     (1997).
%
% USAGE:
%     c = waterSoundSpeed(T)
%
% INPUTS:
%     T             - water temperature in the range 0 to 95 [degC]
%
% OUTPUTS:
%     c             - sound speed [m/s]
%
% ABOUT:
%     author        - Bradley E. Treeby
%     date          - 11th August 2008
%     last update   - 4th April 2019
%
% REFERENCES:
%     [1] Marczak (1997) "Water as a standard in the measurements of speed
%     of sound in liquids," J. Acoust. Soc. Am., 102, 2776-2779.
%
% This function is part of the k-Wave Toolbox (http://www.k-wave.org)
% Copyright (C) 2008-2019 Bradley Treeby
%
% See also waterAbsorption, waterDensity, waterNonlinearity

% This file is part of k-Wave. k-Wave is free software: you can
% redistribute it and/or modify it under the terms of the GNU Lesser
% General Public License as published by the Free Software Foundation,
% either version 3 of the License, or (at your option) any later version.
% 
% k-Wave is distributed in the hope that it will be useful, but WITHOUT ANY
% WARRANTY; without even the implied warranty of MERCHANTABILITY or FITNESS
% FOR A PARTICULAR PURPOSE.  See the GNU Lesser General Public License for
% more details. 
% 
% You should have received a copy of the GNU Lesser General Public License
% along with k-Wave. If not, see <http://www.gnu.org/licenses/>.

% check limits
if any(T(:) > 95) || any(T(:) < 0)
    error('T must be between 0 and 95.');
end

% find value
p(1) = 2.787860e-9;
p(2) = -1.398845e-6;
p(3) = 3.287156e-4;
p(4) = -5.779136e-2;
p(5) = 5.038813;
p(6) = 1.402385e3;
c = polyval(p, T);
