# Supplementary material for: Asynchronous magnetic resonance elastography: Shear wave speed reconstruction using noise correlation of incoherent waves
Source: Magn Reson Med. 2022 Oct 27;89(3):990–1001. doi: 10.1002/mrm.29502 (PMC9792433; doi:10.1002/mrm.29502)
Supplement: Supplementary file 1 — DATA S1 MATLAB code used to generate the numerical simulations of Figure 1 [file MRM-89-990-s002.zip › k-Wave/writeMatrix.m]

function writeMatrix(filename, matrix, matrix_name, compression_level)
% WRITEMATRIX Write MATLAB matrix to a k-Wave HDF5 file.
%
% DESCRIPTION:
%     writeMatrix writes a MATLAB matrix to an existing HDF5 file. If the
%     HDF5 file specified by filename doesn't exist, it is automatically
%     created. Matrix attributes required by the k-Wave C++ code are
%     automatically added. All variables are stored as 3D matrices (with
%     the size of unused dimensions set to 1), and complex matrices are
%     reorganised to C++ format before storing.
%
% USAGE:
%     writeMatrix(filename, matrix, matrix_name)
%
% INPUTS:
%     filename          - name of HDF5 file to write matrix to
%     matrix            - data to write
%     matrix_name       - string containing the name of the matrix
%
% OPTIONAL INPUTS:
%     compression_level - compression level specified as an integer from 0
%                         to 9 (default = 0)
%   
% ABOUT:
%     author            - Bradley Treeby and Jiri Jaros
%     date              - 9th August 2012
%     last update       - 15th April 2018
%       
% This function is part of the k-Wave Toolbox (http://www.k-wave.org)
% Copyright (C) 2012-2018 Bradley Treeby and Jiri Jaros
%
% See also h5write, writeAttributes, writeFlags, writeGrid

% This file is part of k-Wave. k-Wave is free software: you can
% redistribute it and/or modify it under the terms of the GNU Lesser
% General Public License as published by the Free Software Foundation,
% either version 3 of the License, or (at your option) any later version.
% 
% k-Wave is distributed in the hope that it will be useful, but WITHOUT ANY
% WARRANTY; without even the implied warranty of MERCHANTABILITY or FITNESS
% FOR A PARTICULAR PURPOSE.  See the GNU Lesser General Public License for
% more details. 
% 
% You should have received a copy of the GNU Lesser General Public License
% along with k-Wave. If not, see <http://www.gnu.org/licenses/>. 

% get literals
getH5Literals;

% set the compression level
if nargin < 4
    compression_level = HDF_COMPRESSION_LEVEL;
end

% get the size of the input matrix
[Nx, Ny, Nz] = size(matrix);
dims = numDim(matrix);

% check size of matrix and set chunk size and compression level
switch dims
    
    case 3
    
        % set chunk size to Nx * Ny
        chunk_size = [Nx, Ny, 1];
    
    case 2
        
        % set chunk size to Nx
        chunk_size = [Nx, 1, 1];
        
    case 1
        
        % check that the matrix size is greater than 1 MB
        one_mb = 1024^2 / 8;
        if numel(matrix) > one_mb
            
            % set chunk size to 1 MB
            if (Nx > Ny)
                chunk_size = [one_mb, 1, 1];
            elseif (Ny > Nz)
                chunk_size = [1, one_mb, 1];
            else
                chunk_size = [1, 1, one_mb];
            end
            
        else
        
            % set no compression
            compression_level = 0;
            
            % set chunk size to grid size
            if numel(matrix) == 1
                chunk_size = [1, 1, 1];
            elseif (Nx > Ny)
                chunk_size = [Nx, 1, 1];
            elseif (Ny > Nz)
                chunk_size = [1, Ny, 1];
            else
                chunk_size = [1, 1, Nz];
            end
            
        end
        
    otherwise
        
        % throw error for unknown matrix size
        error('Input matrix must have 1, 2 or 3 dimensions.');
    
end

% check the format of the matrix is either single precision (float in C++)
% or uint64 (unsigned long in C++)
if isa(matrix, MATRIX_DATA_TYPE_MATLAB)
    
    % set data type flags
    data_type_matlab = MATRIX_DATA_TYPE_MATLAB;
    data_type_c = MATRIX_DATA_TYPE_C;
    
elseif isa(matrix, INTEGER_DATA_TYPE_MATLAB)
    
    % set data type flags
    data_type_matlab = INTEGER_DATA_TYPE_MATLAB;
    data_type_c = INTEGER_DATA_TYPE_C;
    
else
    
    % throw error for unknown data type
    error('Input matrix must be of type ''single'' or ''uint64''.');
    
end

% check if the input matrix is real or complex, if complex, rearrange the
% data in the C++ format
if isreal(matrix)
    
    % set file tag
    domain_type = DOMAIN_TYPE_REAL;
    
elseif dims == 3
    
    % set file tag
    domain_type = DOMAIN_TYPE_COMPLEX;
    
    % rearrange the data so the real and imaginary parts are stored in the
    % same matrix
    matrix = cat(1,real(matrix),imag(matrix));
    matrix = reshape(matrix, Nx, 2, Ny, Nz);        
    matrix = permute(matrix, [2 1 3 4]);
    matrix = reshape(matrix, 2 * Nx, Ny, Nz);
    
    % update the size of Nx
    Nx = 2 * Nx;
    
elseif dims == 1
    
    % set file tag
    domain_type = DOMAIN_TYPE_COMPLEX;
    
    % rearrange the data so the real and imaginary parts are stored in the
    % same matrix
    nelems = numel(matrix);
    matrix = reshape(matrix, nelems, []);
    matrix = cat(1, real(matrix), imag(matrix));
    matrix = reshape(matrix, nelems, 2, 1, 1);        
    matrix = permute(matrix, [2, 1, 3, 4]);
    
    % update the matrix size
    Nx = Nx * (2 - double(Nx == 1));
    Ny = Ny * (2 - double(Ny == 1));
    Nz = Nz * (2 - double(Nz == 1));
    
    % double store in x-direction if a complex scalar
    if Nx == 1 && Ny == 1 && Nz == 1
        Nx = 2 * Nx; 
    end
    
    % put in correct dimension
    matrix = reshape(matrix, Nx, Ny, Nz);
    
else
    error('Currently there is no support for saving 2D complex matrices.');
end

% allocate a holder for the new matrix within the file
if compression_level ~= 0
    
    % use compression
    h5create(filename,['/' matrix_name], [Nx, Ny, Nz], ...
                       'Datatype', data_type_matlab, ...
                       'ChunkSize', chunk_size, ...
                       'Deflate', compression_level);
                   
else
    
    % don't use compression
    h5create(filename,['/' matrix_name], [Nx, Ny, Nz], ...
                       'Datatype', data_type_matlab, ...
                       'ChunkSize', chunk_size);
                   
end

% write the matrix into the holder within the file
h5write(filename, ['/' matrix_name], matrix);

% set attributes for the matrix (used by k-Wave++)
h5writeatt(filename, ['/' matrix_name], DOMAIN_TYPE_ATT_NAME, domain_type);
h5writeatt(filename, ['/' matrix_name], DATA_TYPE_ATT_NAME, data_type_c);
