# Supplementary material for: Asynchronous magnetic resonance elastography: Shear wave speed reconstruction using noise correlation of incoherent waves
Source: Magn Reson Med. 2022 Oct 27;89(3):990–1001. doi: 10.1002/mrm.29502 (PMC9792433; doi:10.1002/mrm.29502)
Supplement: Supplementary file 1 — DATA S1 MATLAB code used to generate the numerical simulations of Figure 1 [file MRM-89-990-s002.zip › k-Wave/examples/example_diff_homogeneous_medium_diffusion.m]

% Heat Diffusion In A Homogeneous Medium Example
%
% This example provides a simple demonstration of using k-Wave to model the
% diffusion of heat within a two-dimensional homogeneous medium. It
% builds on the Homogenous Propagation Medium and Heterogeneous Propagation
% Medium examples.
%
% author: Bradley Treeby
% date: 15th January 2017
% last update: 27th April 2017
%  
% This function is part of the k-Wave Toolbox (http://www.k-wave.org)
% Copyright (C) 2017 Bradley Treeby

% This file is part of k-Wave. k-Wave is free software: you can
% redistribute it and/or modify it under the terms of the GNU Lesser
% General Public License as published by the Free Software Foundation,
% either version 3 of the License, or (at your option) any later version.
% 
% k-Wave is distributed in the hope that it will be useful, but WITHOUT ANY
% WARRANTY; without even the implied warranty of MERCHANTABILITY or FITNESS
% FOR A PARTICULAR PURPOSE.  See the GNU Lesser General Public License for
% more details. 
% 
% You should have received a copy of the GNU Lesser General Public License
% along with k-Wave. If not, see <http://www.gnu.org/licenses/>.

clearvars;

% =========================================================================
% SIMULATION USING KWAVEDIFFUSION
% =========================================================================

% create the computational grid
Nx = 128;           % number of grid points in the x (row) direction
Ny = 128;           % number of grid points in the y (column) direction
dx = 1e-3;          % grid point spacing in the x direction [m]
dy = 1e-3;          % grid point spacing in the y direction [m]
kgrid = kWaveGrid(Nx, dx, Ny, dy);

% define medium properties
medium.density              = 1079;     % [kg/m^3]
medium.thermal_conductivity = 0.52;     % [W/(m.K)]
medium.specific_heat        = 3540;     % [J/(kg.K)]

% set Gaussian initial temperature distribution [degC]
width = 4 * dx;
source.T0 = 37 + 5 .* exp( -(kgrid.x ./ width).^2 - (kgrid.y ./width).^2 );

% set input args
input_args = {'PlotScale', [37, 40]};

% create kWaveDiffusion object
kdiff = kWaveDiffusion(kgrid, medium, source, [], input_args{:});

% take time steps (temperature can be accessed as kdiff.T)
Nt = 300;
dt = 0.5;
kdiff.takeTimeStep(Nt, dt);

% plot the current temperature field
figure;
kdiff.plotTemp;

% =========================================================================
% SIMULATION USING BIOHEATEXACT
% =========================================================================

% calculate diffusivity from medium parameters
D = medium.thermal_conductivity / (medium.density * medium.specific_heat);

% compute Green's function solution using bioheatExact
T_exact = bioheatExact(source.T0, 0, [D, 0, 0], kgrid.dx, Nt * dt);

% =========================================================================
% VISUALISATION
% =========================================================================

figure;

subplot(2, 2, 1);
imagesc(kgrid.y_vec * 1e3, kgrid.x_vec * 1e3, kdiff.T);
h = colorbar;
xlabel(h, '[^\circC]');
ylabel('x-position [mm]');
xlabel('y-position [mm]');
axis image;
title('Final Temperatue (kWaveDiffusion)');

subplot(2, 2, 2);
imagesc(kgrid.y_vec * 1e3, kgrid.x_vec * 1e3, T_exact);
h = colorbar;
xlabel(h, '[^\circC]');
ylabel('x-position [mm]');
xlabel('y-position [mm]');
axis image;
title('Final Temperatue (bioheatExact)');

subplot(2, 2, 3);
imagesc(kgrid.y_vec * 1e3, kgrid.x_vec * 1e3, abs(T_exact - kdiff.T));
colorbar;
ylabel('x-position [mm]');
xlabel('y-position [mm]');
axis image;
title('Difference');

colormap(jet(256));
