# Supplementary material for: Asynchronous magnetic resonance elastography: Shear wave speed reconstruction using noise correlation of incoherent waves
Source: Magn Reson Med. 2022 Oct 27;89(3):990–1001. doi: 10.1002/mrm.29502 (PMC9792433; doi:10.1002/mrm.29502)
Supplement: Supplementary file 1 — DATA S1 MATLAB code used to generate the numerical simulations of Figure 1 [file MRM-89-990-s002.zip › k-Wave/examples/example_ewp_shear_wave_snells_law.m]

% Shear Waves And Critical Angle Reflection Example
%
% This example illustrates Snell's law for elastic media using a weakly
% focused ultrasound transducer incident on a soft-tissue / bone interface.
% It builds on the Explosive Source In A Layered Medium and Snell's Law And
% Critical Angle Reflection examples.
%
% author: Bradley Treeby
% date: 14th Nov 2013
% last update: 20th June 2017
%  
% This function is part of the k-Wave Toolbox (http://www.k-wave.org)
% Copyright (C) 2013-2017 Bradley Treeby

% This file is part of k-Wave. k-Wave is free software: you can
% redistribute it and/or modify it under the terms of the GNU Lesser
% General Public License as published by the Free Software Foundation,
% either version 3 of the License, or (at your option) any later version.
% 
% k-Wave is distributed in the hope that it will be useful, but WITHOUT ANY
% WARRANTY; without even the implied warranty of MERCHANTABILITY or FITNESS
% FOR A PARTICULAR PURPOSE.  See the GNU Lesser General Public License for
% more details. 
% 
% You should have received a copy of the GNU Lesser General Public License
% along with k-Wave. If not, see <http://www.gnu.org/licenses/>. 

clearvars;

% =========================================================================
% SIMULATION PARAMETERS
% =========================================================================

% change scale to 2 to reproduce higher resolution figures in help file
scale               = 1;

% create the computational grid
PML_size            = 10;                           % [grid points]
Nx                  = 128*scale - 2*PML_size;       % [grid points]
Ny                  = 192*scale - 2*PML_size;       % [grid points]
dx                  = 0.5e-3/scale;                 % [m]
dy                  = 0.5e-3/scale;                 % [m]
kgrid               = kWaveGrid(Nx, dx, Ny, dy);

% define the medium properties for the top layer
cp1                 = 1540;   	% compressional wave speed [m/s]
cs1                 = 0;        % shear wave speed [m/s]
rho1                = 1000;     % density [kg/m^3]
alpha0_p1           = 0.1;      % compressional absorption [dB/(MHz^2 cm)]
alpha0_s1           = 0.1;      % shear absorption [dB/(MHz^2 cm)]

% define the medium properties for the bottom layer
cp2                 = 3000;     % compressional wave speed [m/s]
cs2                 = 1400;     % shear wave speed [m/s]
rho2                = 1850;     % density [kg/m^3]
alpha0_p2           = 1;        % compressional absorption [dB/(MHz^2 cm)]
alpha0_s2           = 1;        % shear absorption [dB/(MHz^2 cm)]

% create the time array
cfl                 = 0.1;
t_end               = 60e-6;
kgrid.makeTime(cp1, cfl, t_end);

% define position of heterogeneous slab
slab                = zeros(Nx, Ny);
slab(Nx/2:end, :)   = 1;

% define the source geometry in SI units (where 0, 0 is the grid center)
arc_pos             = [-15e-3, -25e-3]; % [m]
focus_pos           = [5e-3, 5e-3];     % [m]
radius              = 25e-3;            % [m]
diameter            = 20e-3;            % [m]

% define the driving signal
source_freq         = 500e3;    % [Hz]
source_strength     = 1e6;      % [Pa]
source_cycles       = 3;        % number of tone burst cycles

% define the sensor to record the maximum particle velocity everywhere
sensor.record = {'u_max_all'};

% set the input arguments
input_args = {'PMLSize', PML_size, 'PMLAlpha', 2, 'PlotPML', false, ...
    'PMLInside', false, 'PlotScale', [-1, 1]*source_strength, ...
    'DisplayMask', 'off', 'DataCast', 'single'};

% =========================================================================
% FLUID SIMULATION
% =========================================================================

% assign the medium properties
medium.sound_speed            = cp1*ones(Nx, Ny);
medium.sound_speed(slab == 1) = cp2;
medium.density                = rho1*ones(Nx, Ny);
medium.density(slab == 1)     = rho2;
medium.alpha_coeff            = alpha0_p1*ones(Nx, Ny);
medium.alpha_coeff(slab == 1) = alpha0_p2;
medium.alpha_power            = 2;

% convert the source parameters to grid points
arc_pos     = round(arc_pos / dx) + [Nx/2, Ny/2];
focus_pos   = round(focus_pos / dx) + [Nx/2, Ny/2];
radius      = round(radius / dx);
diameter    = round(diameter / dx);

% force the diameter to be odd
if ~rem(diameter, 2)
    diameter = diameter + 1;
end

% generate the source geometry
source_mask = makeArc([Nx, Ny], arc_pos, radius, diameter, focus_pos);

% assign the source
source.p_mask = source_mask;
source.p = source_strength*toneBurst(1/kgrid.dt, source_freq, source_cycles);

% run the fluid simulation
sensor_data_fluid = kspaceFirstOrder2D(kgrid, medium, source, sensor, input_args{:});

% =========================================================================
% ELASTIC SIMULATION
% =========================================================================

% define the medium properties
clear medium
medium.sound_speed_compression            = cp1*ones(Nx, Ny);
medium.sound_speed_compression(slab == 1) = cp2;
medium.sound_speed_shear                  = cs1*ones(Nx, Ny);
medium.sound_speed_shear(slab == 1)       = cs2;
medium.density                            = rho1*ones(Nx, Ny);
medium.density(slab == 1)                 = rho2;
medium.alpha_coeff_compression            = alpha0_p1*ones(Nx, Ny);
medium.alpha_coeff_compression(slab == 1) = alpha0_p2;
medium.alpha_coeff_shear                  = alpha0_s1*ones(Nx, Ny);
medium.alpha_coeff_shear(slab == 1)       = alpha0_s2;

% assign the source
clear source
source.s_mask = source_mask;
source.sxx = -source_strength*toneBurst(1/kgrid.dt, source_freq, source_cycles);
source.syy = source.sxx;

% run the elastic simulation
sensor_data_elastic = pstdElastic2D(kgrid, medium, source, sensor, input_args{:});

% =========================================================================
% VISUALISATION
% =========================================================================

% define plot vector
x_vec = kgrid.x_vec * 1e3;
y_vec = kgrid.y_vec * 1e3;

% calculate square of velocity magnitude
u_e = sensor_data_elastic.ux_max_all.^2 + sensor_data_elastic.uy_max_all.^2;
u_f = sensor_data_fluid.ux_max_all.^2 + sensor_data_fluid.uy_max_all.^2;

% plot layout
figure;
imagesc(y_vec, x_vec, double(source_mask | slab));
xlabel('y [mm]');
ylabel('x [mm]');
axis image;
colormap(flipud(gray));

% plot beam patterns for the fluid simulation
figure;
subplot(2, 1, 1);
imagesc(y_vec, x_vec, 20*log10(u_f./max(u_f(:))));
xlabel('y [mm]');
ylabel('x [mm]');
axis image;
h = colorbar;
caxis([-50, 0]);
title('Fluid Model');
ylabel(h, '[dB]');

% plot beam patterns for the elastic simulation
subplot(2, 1, 2);
imagesc(y_vec, x_vec, 20*log10(u_e./max(u_e(:))));
xlabel('y [mm]');
ylabel('x [mm]');
axis image;
h = colorbar;
caxis([-50, 0]);
title('Elastic Model');
colormap(jet(256));
ylabel(h, '[dB]');

scaleFig(1, 1.5);
