# Supplementary material for: Asynchronous magnetic resonance elastography: Shear wave speed reconstruction using noise correlation of incoherent waves
Source: Magn Reson Med. 2022 Oct 27;89(3):990–1001. doi: 10.1002/mrm.29502 (PMC9792433; doi:10.1002/mrm.29502)
Supplement: Supplementary file 1 — DATA S1 MATLAB code used to generate the numerical simulations of Figure 1 [file MRM-89-990-s002.zip › k-Wave/examples/example_ivp_loading_external_image.m]

% Loading External Image Maps Example
%
% This example demonstrates how to assign an external image to the initial
% pressure distribution for the simulation of an initial value problem
% within a two-dimensional homogeneous propagation medium. It builds on the
% Homogeneous Propagation Medium Example.   
%
% author: Bradley Treeby
% date: 30th June 2009
% last update: 13th April 2017
%  
% This function is part of the k-Wave Toolbox (http://www.k-wave.org)
% Copyright (C) 2009-2017 Bradley Treeby

% This file is part of k-Wave. k-Wave is free software: you can
% redistribute it and/or modify it under the terms of the GNU Lesser
% General Public License as published by the Free Software Foundation,
% either version 3 of the License, or (at your option) any later version.
% 
% k-Wave is distributed in the hope that it will be useful, but WITHOUT ANY
% WARRANTY; without even the implied warranty of MERCHANTABILITY or FITNESS
% FOR A PARTICULAR PURPOSE.  See the GNU Lesser General Public License for
% more details. 
% 
% You should have received a copy of the GNU Lesser General Public License
% along with k-Wave. If not, see <http://www.gnu.org/licenses/>. 

clearvars;

% =========================================================================
% SIMULATION
% =========================================================================

% load the initial pressure distribution from an image and scale the
% magnitude
p0_magnitude = 3;
p0 = p0_magnitude * loadImage('EXAMPLE_source_one.png');

% create the computational grid
Nx = 128;           % number of grid points in the x (row) direction
Ny = 128;           % number of grid points in the y (column) direction
dx = 0.1e-3;        % grid point spacing in the x direction  [m]
dy = 0.1e-3;        % grid point spacing in the y direction  [m]
kgrid = kWaveGrid(Nx, dx, Ny, dy);

% resize the image to match the size of the computational grid and assign
% to the source input structure
source.p0 = resize(p0, [Nx, Ny]);

% define the properties of the propagation medium
medium.sound_speed = 1500;  % [m/s]
medium.alpha_coeff = 0.75;  % [dB/(MHz^y cm)]
medium.alpha_power = 1.5;

% define a centered circular sensor
sensor_radius = 4e-3;   % [m]
num_sensor_points = 50;
sensor.mask = makeCartCircle(sensor_radius, num_sensor_points);

% run the simulation
sensor_data = kspaceFirstOrder2D(kgrid, medium, source, sensor);

% =========================================================================
% VISUALISATION
% =========================================================================

% plot the initial pressure and sensor distribution
figure;
imagesc(kgrid.y_vec * 1e3, kgrid.x_vec * 1e3, source.p0 + cart2grid(kgrid, sensor.mask), [-1, 1]);
colormap(getColorMap);
ylabel('x-position [mm]');
xlabel('y-position [mm]');
axis image;

% plot the simulated sensor data
figure;
imagesc(sensor_data, [-1, 1]);
colormap(getColorMap);
ylabel('Sensor Position');
xlabel('Time Step');
colorbar;
