# Supplementary material for: Asynchronous magnetic resonance elastography: Shear wave speed reconstruction using noise correlation of incoherent waves
Source: Magn Reson Med. 2022 Oct 27;89(3):990–1001. doi: 10.1002/mrm.29502 (PMC9792433; doi:10.1002/mrm.29502)
Supplement: Supplementary file 1 — DATA S1 MATLAB code used to generate the numerical simulations of Figure 1 [file MRM-89-990-s002.zip › k-Wave/examples/example_pr_2D_TR_iterative.m]

% 2D Iterative Image Improvement Using Time Reversal Example
%
% This example demonstrates how photoacoustic image reconstruction may be
% improved iteratively using time reversal and a positivity condition. This
% example builds on the 2D Time Reversal Reconstruction For A Line Sensor
% Example.
%
% author: Ben Cox and Bradley Treeby
% date: 22nd January 2012
% last update: 29th July 2019
%
% This function is part of the k-Wave Toolbox (http://www.k-wave.org)
% Copyright (C) 2012-2019 Ben Cox and Bradley Treeby

% This file is part of k-Wave. k-Wave is free software: you can
% redistribute it and/or modify it under the terms of the GNU Lesser
% General Public License as published by the Free Software Foundation,
% either version 3 of the License, or (at your option) any later version.
% 
% k-Wave is distributed in the hope that it will be useful, but WITHOUT ANY
% WARRANTY; without even the implied warranty of MERCHANTABILITY or FITNESS
% FOR A PARTICULAR PURPOSE.  See the GNU Lesser General Public License for
% more details. 
% 
% You should have received a copy of the GNU Lesser General Public License
% along with k-Wave. If not, see <http://www.gnu.org/licenses/>. 

clearvars;

% =========================================================================
% SET UP AND RUN THE SIMULATION
% =========================================================================

% define literals
NUMBER_OF_ITERATIONS = 3;   % number of iterations
PML_SIZE = 20;              % size of the perfectly matched layer in grid points

% create the computational grid
Nx = 128 - 2 * PML_SIZE;    % number of grid points in the x direction
Ny = 256 - 2 * PML_SIZE;    % number of grid points in the y direction
dx = 0.1e-3;                % grid point spacing in the x direction [m]
dy = 0.1e-3;                % grid point spacing in the y direction [m]
kgrid = kWaveGrid(Nx, dx, Ny, dy);

% define the properties of the propagation medium
medium.sound_speed = 1500;	% [m/s]

% create the time array
kgrid.makeTime(medium.sound_speed);

% load an image for the initial pressure distribution
p0_image = loadImage('EXAMPLE_k-Wave.png');

% make it binary
p0_image = double(p0_image > 0);

% smooth and scale the initial pressure distribution
p0 = smooth(p0_image, true);

% assign to the source structure
source.p0 = p0;

% define an L-shaped sensor mask
sensor.mask = zeros(Nx, Ny);
sensor.mask(1, :) = 1;
sensor.mask(:, 1) = 1;

% set the input arguments: force the PML to be outside the computational
% grid, switch off p0 smoothing within kspaceFirstOrder2D
input_args = {'PMLInside', false, 'PMLSize', PML_SIZE, 'Smooth', false, ...
    'PlotPML', false, 'PlotSim', true}; 

% run the simulation
sensor_data = kspaceFirstOrder2D(kgrid, medium, source, sensor, input_args{:});

% =========================================================================
% RECONSTRUCT AN IMAGE USING TIME REVERSAL
% =========================================================================

% remove the initial pressure field used in the simulation
source = rmfield(source, 'p0');

% use the sensor points as sources in time reversal
source.p_mask = sensor.mask;

% time reverse and assign the data
source.p = fliplr(sensor_data);	

% enforce, rather than add, the time-reversed pressure values
source.p_mode = 'dirichlet';    

% set the simulation to record the final image (at t = 0)
sensor.record = {'p_final'};

% run the time reversal reconstruction
p0_estimate = kspaceFirstOrder2D(kgrid, medium, source, sensor, input_args{:});

% apply a positivity condition
p0_estimate.p_final = p0_estimate.p_final .* (p0_estimate.p_final > 0);

% store the latest image estimate
p0_1 = p0_estimate.p_final;

% =========================================================================
% ITERATE TO IMPROVE THE IMAGE
% =========================================================================

for loop = 2:NUMBER_OF_ITERATIONS
    
    % remove the source used in the previous time reversal
    source = rmfield(source, 'p');

    % set the initial pressure to be the latest estimate of p0
    source.p0 = p0_estimate.p_final;
    
    % set the simulation to record the time series
    sensor = rmfield(sensor, 'record');
    
    % calculate the time series using the latest estimate of p0
    sensor_data2 = kspaceFirstOrder2D(kgrid, medium, source, sensor, input_args{:});
    
    % calculate the error in the estimated time series
    data_difference = sensor_data - sensor_data2;
    
    % assign the data_difference as a time-reversal source
    source.p_mask = sensor.mask;
    source.p = fliplr(data_difference);
    source = rmfield(source, 'p0');
    source.p_mode = 'dirichlet';   

    % set the simulation to record the final image (at t = 0)
    sensor.record = {'p_final'};
    
    % run the time reversal reconstruction
    p0_update = kspaceFirstOrder2D(kgrid, medium, source, sensor, input_args{:});

    % add the update to the latest image    
    p0_estimate.p_final = p0_estimate.p_final + p0_update.p_final;

    % apply a positivity condition
    p0_estimate.p_final = p0_estimate.p_final .* (p0_estimate.p_final > 0);
    
    % store the latest image estimate
    eval(['p0_' num2str(loop) ' = p0_estimate.p_final;']);

end

% =========================================================================
% VISUALISATION
% =========================================================================

% set the color scale
c_axis = [0, 1.1];

% plot the initial pressure
figure;
imagesc(p0, c_axis);
axis image;
set(gca, 'XTick', [], 'YTick', []);
title('Initial Acoustic Pressure');
colorbar;
scaleFig(1, 0.65);

% add lines indicating the sensor mask
hold on;
plot([Ny, 1], [1, 1], 'k-');
plot([1, 1], [1, Nx], 'k-');

% plot the first iteration
figure;
imagesc(p0_1, c_axis);
axis image;
set(gca, 'XTick', [], 'YTick', []);
ylabel('x-position [mm]');
xlabel('y-position [mm]');
title('Time Reversal Reconstruction');
colorbar;
scaleFig(1, 0.65);

% add lines indicating the sensor mask
hold on;
plot([Ny, 1], [1, 1], 'k-');
plot([1, 1], [1, Nx], 'k-');

% plot the 2nd iteration
figure;
imagesc(p0_2, c_axis);
axis image;
set(gca, 'XTick', [], 'YTick', []);
title('Time Reversal Reconstruction, 2 Iterations');
colorbar;
scaleFig(1, 0.65);

% add lines indicating the sensor mask
hold on;
plot([Ny, 1], [1, 1], 'k-');
plot([1, 1], [1, Nx], 'k-');

% plot the 3rd iteration
figure;
imagesc(p0_3, c_axis);
axis image;
set(gca, 'XTick', [], 'YTick', []);
title('Time Reversal Reconstruction, 3 Iterations');
colorbar;
scaleFig(1, 0.65);

% add lines indicating the sensor mask and 'visible region'
hold on;
plot([Ny, 1], [1, 1], 'k-');
plot([1, 1], [1, Nx], 'k-');
plot([Ny, 1], [1, Nx], 'k--');
