# Supplementary material for: Asynchronous magnetic resonance elastography: Shear wave speed reconstruction using noise correlation of incoherent waves
Source: Magn Reson Med. 2022 Oct 27;89(3):990–1001. doi: 10.1002/mrm.29502 (PMC9792433; doi:10.1002/mrm.29502)
Supplement: Supplementary file 1 — DATA S1 MATLAB code used to generate the numerical simulations of Figure 1 [file MRM-89-990-s002.zip › k-Wave/examples/example_pr_2D_adjoint.m]

% 2D Iterative Image Reconstruction Using the Adjoint Example
%
% This example demonstrates how the adjoint operator to the photoacoustic
% forward model can be used in an iterative image reconstruction based on
% gradient descent. This data-matching approach is the simplest case of a
% class of minimisation-based approaches that can include prior information
% in the form of additional penalty functionals. The example is very
% similar to 2D Iterative Image Improvement Using Time Reversal Example, as
% the techqniues are closely related.  
%
% For a more detailed discussion of this example and the underlying
% techniques, see Arridge et al. Inverse Problems 32, 115012 (2016).   
%
% author: Ben Cox and Bradley Treeby
% date: 29th May 2017
% last update: 29th July 2019
%
% This function is part of the k-Wave Toolbox (http://www.k-wave.org)
% Copyright (C) 2017-2019 Ben Cox and Bradley Treeby

% This file is part of k-Wave. k-Wave is free software: you can
% redistribute it and/or modify it under the terms of the GNU Lesser
% General Public License as published by the Free Software Foundation,
% either version 3 of the License, or (at your option) any later version.
%
% k-Wave is distributed in the hope that it will be useful, but WITHOUT ANY
% WARRANTY; without even the implied warranty of MERCHANTABILITY or FITNESS
% FOR A PARTICULAR PURPOSE.  See the GNU Lesser General Public License for
% more details.
%
% You should have received a copy of the GNU Lesser General Public License
% along with k-Wave. If not, see <http://www.gnu.org/licenses/>.

clearvars;

% =========================================================================
% SET UP AND RUN THE SIMULATION
% =========================================================================

% define literals
NUMBER_OF_ITERATIONS = 5;   % number of iterations
PML_SIZE = 20;              % size of the perfectly matched layer in grid points

% create the computational grid
Nx = 128 - 2 * PML_SIZE;    % number of grid points in the x direction
Ny = 256 - 2 * PML_SIZE;    % number of grid points in the y direction
dx = 0.1e-3;                % grid point spacing in the x direction [m]
dy = 0.1e-3;                % grid point spacing in the y direction [m]
kgrid = kWaveGrid(Nx, dx, Ny, dy);

% define the properties of the propagation medium
medium.sound_speed = 1500;	% [m/s]

% create the time array
kgrid.makeTime(medium.sound_speed);

% load an image for the initial pressure distribution
p0_image = loadImage('EXAMPLE_k-Wave.png');

% make it binary
p0_image = double(p0_image > 0);

% smooth and scale the initial pressure distribution
p0 = smooth(p0_image, true);

% assign to the source structure
source.p0 = p0;

% define an L-shaped array
sensor.mask = zeros(Nx, Ny);
sensor.mask(1, :) = 1;
sensor.mask(:, 1) = 1;

% set the input arguments: force the PML to be outside the computational
% grid, switch off p0 smoothing within kspaceFirstOrder2D
input_args = {'PMLInside', false, 'PMLSize', PML_SIZE, 'Smooth', false, ...
    'PlotPML', false, 'PlotSim', false};

% run the simulation
sensor_data = kspaceFirstOrder2D(kgrid, medium, source, sensor, input_args{:});

% =========================================================================
% RECONSTRUCT THE IMAGE USING A GRADIENT DESCENT ALGORITHM
% =========================================================================

% set the initial reconstructed image to be zeros
p0_estimate = zeros(Nx, Ny);

% set the initial model times series to be zero
modelled_time_series = zeros(size(sensor_data));

% reconstruct p0 image iteratively using the adjoint to estimate the
% functional gradient
for loop = 1:NUMBER_OF_ITERATIONS

    % remove the initial pressure used in the forward simulation
    source = rmfield(source, 'p0');
    
    % make the source points for the adjoint the same as the sensor points
    % for the forward model
    source.p_mask = sensor.mask;
    
    % set the simulation to record the final image (at t = 0)
    sensor.record = {'p_final'};
    
    % set the source type to act as an adjoint source
    source.p_mode = 'additive';
    
    % calculate the difference between the measured and modelled data
    difference = modelled_time_series - sensor_data;
    
    % assign the difference time series as an adjoint source
    % (see Appendix B in Arridge et al. Inverse Problems 32, 115012 (2016))
    time_reversed_data = fliplr(difference);
    source.p = [time_reversed_data(:, 1), time_reversed_data(:, 1), time_reversed_data(:, 1:end-1)] + ...
        [zeros(size(time_reversed_data(:, 1))), time_reversed_data(:, 1:end-1), 2 * time_reversed_data(:, end)];
    
    % send difference through adjoint model
    image_update = kspaceFirstOrder2D(kgrid, medium, source, sensor, input_args{:});
    
    % set the step length (this could be chosen by doing a line search)
    nu = 0.25;
    
    % update the image    
    p0_estimate = p0_estimate - nu * image_update.p_final;
    
    % apply a positivity condition
    p0_estimate = p0_estimate .* (p0_estimate >= 0);
    
    % store the latest image estimate
    eval(['p0_' num2str(loop) ' = p0_estimate;']);

    % set the latest image to be the initial pressure in the forward model
    source = rmfield(source, 'p');
    source.p0 = p0_estimate;
    
    % set the sensor to record time series (by default)
    sensor = rmfield(sensor, 'record');
    
    % calculate the time series at the sensors using the latest estimate of p0
    modelled_time_series = kspaceFirstOrder2D(kgrid, medium, source, sensor, input_args{:});
    
end

% =========================================================================
% VISUALISATION
% =========================================================================

% set the color scale
c_axis = [0, 1.1];

% plot the initial pressure
figure;
imagesc(p0, c_axis);
axis image;
set(gca, 'XTick', [], 'YTick', []);
title('Initial Acoustic Pressure');
colorbar;
scaleFig(1, 0.65);

% add lines indicating the sensor mask
hold on;
plot([Ny, 1], [1, 1], 'k-');
plot([1, 1], [1, Nx], 'k-');

% plot the first iteration
figure;
imagesc(p0_1, c_axis);
axis image;
set(gca, 'XTick', [], 'YTick', []);
title('Gradient Descent, 1 Iteration');
colorbar;
scaleFig(1, 0.65);

% add lines indicating the sensor mask
hold on;
plot([Ny, 1], [1, 1], 'k-');
plot([1, 1], [1, Nx], 'k-');

% plot the 2nd iteration
figure;
imagesc(p0_2, c_axis);
axis image;
set(gca, 'XTick', [], 'YTick', []);
title('Gradient Descent, 2 Iterations');
colorbar;
scaleFig(1, 0.65);

% add lines indicating the sensor mask
hold on;
plot([Ny, 1], [1, 1], 'k-');
plot([1, 1], [1, Nx], 'k-');

% plot the 5th iteration
figure;
imagesc(p0_5, c_axis);
axis image;
set(gca, 'XTick', [], 'YTick', []);
title('Gradient Descent, 5 Iterations');
colorbar;
scaleFig(1, 0.65);

% add lines indicating the sensor mask and 'visible region'
hold on;
plot([Ny, 1], [1, 1], 'k-');
plot([1, 1], [1, Nx], 'k-');
plot([Ny, 1], [1, Nx], 'k--');
