# Supplementary material for: Asynchronous magnetic resonance elastography: Shear wave speed reconstruction using noise correlation of incoherent waves
Source: Magn Reson Med. 2022 Oct 27;89(3):990–1001. doi: 10.1002/mrm.29502 (PMC9792433; doi:10.1002/mrm.29502)
Supplement: Supplementary file 1 — DATA S1 MATLAB code used to generate the numerical simulations of Figure 1 [file MRM-89-990-s002.zip › k-Wave/examples/example_tvsp_3D_simulation.m]

% Simulations In Three Dimensions Example
%
% This example provides a simple demonstration of using k-Wave for the
% simulation and detection of a time varying pressure source within a
% three-dimensional heterogeneous propagation medium. It builds on the
% Monopole Point Source In A Homogeneous Propagation Medium Example and
% Simulations In Three Dimensions examples.    
%
% author: Bradley Treeby
% date: 20th January 2010
% last update: 4th May 2017
%  
% This function is part of the k-Wave Toolbox (http://www.k-wave.org)
% Copyright (C) 2010-2017 Bradley Treeby

% This file is part of k-Wave. k-Wave is free software: you can
% redistribute it and/or modify it under the terms of the GNU Lesser
% General Public License as published by the Free Software Foundation,
% either version 3 of the License, or (at your option) any later version.
% 
% k-Wave is distributed in the hope that it will be useful, but WITHOUT ANY
% WARRANTY; without even the implied warranty of MERCHANTABILITY or FITNESS
% FOR A PARTICULAR PURPOSE.  See the GNU Lesser General Public License for
% more details. 
% 
% You should have received a copy of the GNU Lesser General Public License
% along with k-Wave. If not, see <http://www.gnu.org/licenses/>. 

clearvars; 

% =========================================================================
% SIMULATION
% =========================================================================

% create the computational grid
Nx = 64;            % number of grid points in the x direction
Ny = 64;            % number of grid points in the y direction
Nz = 64;            % number of grid points in the z direction
dx = 0.1e-3;        % grid point spacing in the x direction [m]
dy = 0.1e-3;        % grid point spacing in the y direction [m]
dz = 0.1e-3;        % grid point spacing in the z direction [m]
kgrid = kWaveGrid(Nx, dx, Ny, dy, Nz, dz);

% define the properties of the propagation medium
medium.sound_speed = 1500 * ones(Nx, Ny, Nz);	% [m/s]
medium.sound_speed(1:Nx/2, :, :) = 1800;        % [m/s]
medium.density = 1000 * ones(Nx, Ny, Nz);       % [kg/m^3]
medium.density(:, Ny/4:end, :) = 1200;          % [kg/m^3]

% create the time array
kgrid.makeTime(medium.sound_speed);

% define a square source element
source_radius = 5;  % [grid points]
source.p_mask = zeros(Nx, Ny, Nz);
source.p_mask(Nx/4, Ny/2 - source_radius:Ny/2 + source_radius, Nz/2 - source_radius:Nz/2 + source_radius) = 1;

% define a time varying sinusoidal source
source_freq = 2e6;  % [Hz]
source_mag = 1;     % [Pa]
source.p = source_mag * sin(2 * pi * source_freq * kgrid.t_array);

% filter the source to remove high frequencies not supported by the grid
source.p = filterTimeSeries(kgrid, medium, source.p);

% define a series of Cartesian points to collect the data
y = (-20:2:20) * dy;            % [m]
z = (-20:2:20) * dz;            % [m]
x = 20 * dx * ones(size(z));    % [m]
sensor.mask = [x; y; z];

% define the field parameters to record
sensor.record = {'p', 'p_final'};

% input arguments
input_args = {'DisplayMask', source.p_mask, 'DataCast', 'single', ...
    'CartInterp', 'nearest'};

% run the simulation
sensor_data = kspaceFirstOrder3D(kgrid, medium, source, sensor, input_args{:});

% =========================================================================
% VISUALISATION
% =========================================================================

% view final pressure field slice by slice
flyThrough(sensor_data.p_final);

% plot the position of the source and sensor
voxelPlot(double(source.p_mask | cart2grid(kgrid, sensor.mask)));
view(127, 18);

% add the source mask to the pressure field
p_final(source.p_mask ~= 0) = 1;

% extract a suitable axis scaling factor
[~, scale, prefix] = scaleSI(max([kgrid.x_vec, kgrid.y_vec])); 

% plot the final pressure field in the x-y plane
figure;
imagesc(kgrid.y_vec * scale, kgrid.x_vec * scale, ...
    squeeze(sensor_data.p_final(:, :, kgrid.Nz/2)), [-1, 1]);
colormap(getColorMap);
xlabel(['y-position [' prefix 'm]']);
ylabel(['x-position [' prefix 'm]']);
axis image;
colorbar;

% plot the simulated sensor data
figure;
imagesc(sensor_data.p, [-1, 1]);
colormap(getColorMap);
ylabel('Sensor Position');
xlabel('Time Step');
colorbar;
