# Supplementary material for: Asynchronous magnetic resonance elastography: Shear wave speed reconstruction using noise correlation of incoherent waves
Source: Magn Reson Med. 2022 Oct 27;89(3):990–1001. doi: 10.1002/mrm.29502 (PMC9792433; doi:10.1002/mrm.29502)
Supplement: Supplementary file 1 — DATA S1 MATLAB code used to generate the numerical simulations of Figure 1 [file MRM-89-990-s002.zip › k-Wave/examples/example_tvsp_homogeneous_medium_dipole.m]

% Dipole Point Source In A Homogeneous Propagation Medium Example
%
% This example provides a simple demonstration of using k-Wave for the
% simulation and detection of a time varying pressure dipole source within
% a two-dimensional homogeneous propagation medium. It builds on the
% Monopole Point Source In A Homogeneous Propagation Medium Example.
%
% author: Bradley Treeby
% date: 25th August 2010
% last update: 4th May 2017
%  
% This function is part of the k-Wave Toolbox (http://www.k-wave.org)
% Copyright (C) 2010-2017 Bradley Treeby

% This file is part of k-Wave. k-Wave is free software: you can
% redistribute it and/or modify it under the terms of the GNU Lesser
% General Public License as published by the Free Software Foundation,
% either version 3 of the License, or (at your option) any later version.
% 
% k-Wave is distributed in the hope that it will be useful, but WITHOUT ANY
% WARRANTY; without even the implied warranty of MERCHANTABILITY or FITNESS
% FOR A PARTICULAR PURPOSE.  See the GNU Lesser General Public License for
% more details. 
% 
% You should have received a copy of the GNU Lesser General Public License
% along with k-Wave. If not, see <http://www.gnu.org/licenses/>. 

clearvars;

% =========================================================================
% SIMULATION
% =========================================================================

% create the computational grid
Nx = 128;           % number of grid points in the x (row) direction
Ny = 128;           % number of grid points in the y (column) direction
dx = 50e-3/Nx;    	% grid point spacing in the x direction [m]
dy = dx;            % grid point spacing in the y direction [m]
kgrid = kWaveGrid(Nx, dx, Ny, dy);

% define the properties of the propagation medium
medium.sound_speed = 1500;  % [m/s]
medium.density = 1000;      % [kg/m^3]
medium.alpha_coeff = 0.75;  % [dB/(MHz^y cm)]
medium.alpha_power = 1.5;

% create the time array
kgrid.makeTime(medium.sound_speed);

% define a single source point
source.u_mask = zeros(Nx, Ny);
source.u_mask(end - Nx/4, Ny/2) = 1;

% define a time varying sinusoidal velocity source in the x-direction
source_freq = 0.25e6;       % [Hz]
source_mag = 2 / (medium.sound_speed * medium.density);
source.ux = -source_mag * sin(2 * pi * source_freq * kgrid.t_array);

% filter the source to remove high frequencies not supported by the grid
source.ux = filterTimeSeries(kgrid, medium, source.ux);

% define a single sensor point
sensor.mask = zeros(Nx, Ny);
sensor.mask(Nx/4, Ny/2) = 1;

% define the acoustic parameters to record
sensor.record = {'p', 'p_final'};

% run the simulation
sensor_data = kspaceFirstOrder2D(kgrid, medium, source, sensor, 'PlotScale', [-0.5, 0.5]);

% =========================================================================
% VISUALISATION
% =========================================================================

% plot the final wave-field
figure;
imagesc(kgrid.y_vec * 1e3, kgrid.x_vec * 1e3, ...
    sensor_data.p_final + source.u_mask + sensor.mask, [-0.5, 0.5]);
colormap(getColorMap);
ylabel('x-position [mm]');
xlabel('y-position [mm]');
axis image;

% plot the simulated sensor data
figure;
[t_sc, scale, prefix] = scaleSI(max(kgrid.t_array(:)));

subplot(2, 1, 1);
plot(kgrid.t_array * scale, source.ux, 'k-');
xlabel(['Time [' prefix 's]']);
ylabel('Signal Amplitude');
axis tight;
title('Input Velocity Signal');

subplot(2, 1, 2);
plot(kgrid.t_array * scale, sensor_data.p, 'r-');
xlabel(['Time [' prefix 's]']);
ylabel('Signal Amplitude');
axis tight;
title('Sensor Pressure Signal');
